# Supplementary material for: MiR-30e-5p and MiR-15a-5p Expressions in Plasma and Urine of Type 1 Diabetic Patients With Diabetic Kidney Disease
Source: Front Genet. 2019 Jun 12;10:563. doi: 10.3389/fgene.2019.00563 (PMC6582252; doi:10.3389/fgene.2019.00563)
Supplement: Supplementary file 3 [file Table_1.XLS]

## Sheet: Vias do miR-15
Supplementary table 1. Enriched pathways for miR-15a-5p
Biological process pathways
GO-ID	p-value	corr p-value	Description	Genes in test set
50794	2.5705e-14	1.0218e-10	regulation of cellular process	CYFIP1|MYT1L|HTR4|GRPR|BACH2|ELK4|PSMD7|SOX17|AKT3|MYB|HOXA3|ADNP2|MLYCD|UBASH3A|TSPYL2|MED1|PRKAB2|MBNL2|UNC5B|PRKCD|FNDC3B|FRS2|LDOC1|DICER1|GTPBP1|CD2AP|BCR|NISCH|BIN1|PSME3|TYRO3|TXNIP|TBPL1|NHLRC2|CLOCK|VPS25|HOXB7|PRR13|ZNF275|BAZ2A|AGAP3|ARPP19|EPB41L5|HMGXB4|PRKAR2A|ALX4|MMS19L|SSR1|RREB1|HOXC8|C5ORF41|BTF3|STARD13|NEBL|SETD1B|PBX3|IRF2BP1|NFATC3|EIF2AK2|PBX4|L1CAM|ELL2|POU6F1|TADA1L|FOSL…
7399	4.667e-14	1.0218e-10	nervous system development	SPON2|CYFIP1|APP|MYT1L|FZD10|RAPGEFL1|RPS6KA3|RPS6KA6|HOXA3|SOX6|SOX5|MED1|EPHA7|UNC5B|SLC11A2|OMG|FRS2|ACSL4|HPCAL4|UHMK1|BCR|TP53|SPTBN4|STXBP1|KALRN|SLC5A3|RACGAP1|PCDHA1|PCDHA5|PCDHA4|PCDHA3|PCDHA2|PCDHA8|HOXC8|PCDHA7|PCDHA6|FZD4|FZD6|SIAH1|IGF1|L1CAM|DCLK1|POU6F1|PPT1|PCDHB5|PAF1|STRN|PIB5PA|SERPINI1|PAM|VSX1|NRP2|BTG2|PTPRR|PTPRM|SLC6A4|PCM1|SMPD1|NCS1|JARID2|EN2|PAX2|RGMA|NCOR2|KIF2A|PAX7|…
50789	2.0905e-13	3.0515e-10	regulation of biological process	HTR4|ALKBH3|PSMD7|AKT3|MLYCD|UBASH3A|PRKAB2|UNC5B|FRS2|LDOC1|DICER1|CD2AP|BCR|PSME3|TXNIP|TBPL1|CLOCK|ZNF275|BAZ2A|AGAP3|SLC5A3|EPB41L5|HMGXB4|PRKAR2A|C5ORF41|NEBL|PBX3|EIF2AK2|PBX4|L1CAM|ABTB2|MLLT10|STRN|EZH1|ATF7IP2|BHLHE41|SNX13|TFCP2L1|HOXC13|ARHGAP5|HOXC11|LITAF|JPH1|IKBKB|MED11|SMPD1|SIRT4|MED26|TGIF2LY|RAPGEF1|CDC42EP2|RAPGEF2|PAFAH1B1|RNASEN|ZNF518B|SLC7A1|BTAF1|PSMB5|PLAGL1|RICTOR|DMD|E…
48856	4.7718e-12	5.2239e-09	anatomical structure development	SPON2|CYFIP1|APP|CALML5|MYT1L|COL12A1|C1ORF9|FZD10|RAPGEFL1|CRKL|LCE1A|RPS6KA3|RPS6KA6|SOX17|KDR|HOXA3|FAM65B|BTRC|SOX6|SOX5|MED1|EPHA7|UNC5B|SLC11A2|OMG|FRS2|ACSL4|DICER1|HSPG2|HPCAL4|UHMK1|BCR|MYL1|BIN1|TXNIP|TBPL1|TAGLN2|TP53|HOXB7|SPTBN4|STXBP1|SH2D2A|KALRN|SLC5A3|EPB41L5|RACGAP1|PCDHA1|PCDHA5|ALX4|PCDHA4|PCDHA3|PCDHA2|PCDHA8|HOXC8|PCDHA7|PCDHA6|FZD4|INSR|FZD6|SIAH1|NFATC3|IGF1|L1CAM|DCLK1|PO…
65007	6.7635e-12	5.9235e-09	biological regulation	HTR4|ALKBH3|PSMD7|AKT3|MLYCD|UBASH3A|PRKAB2|UNC5B|FRS2|LDOC1|DICER1|CD2AP|BCR|PSME3|TXNIP|TBPL1|CLOCK|ZNF275|BAZ2A|AGAP3|SLC5A3|EPB41L5|HMGXB4|PRKAR2A|C5ORF41|NEBL|PBX3|EIF2AK2|PBX4|L1CAM|ABTB2|MLLT10|SFXN1|STRN|EZH1|ATF7IP2|BHLHE41|SNX13|TFCP2L1|HOXC13|ARHGAP5|HOXC11|LITAF|JPH1|IKBKB|MED11|SMPD1|SIRT4|MED26|PLSCR4|TGIF2LY|RAPGEF1|CDC42EP2|RAPGEF2|PAFAH1B1|RNASEN|ZNF518B|SLC7A1|BTAF1|PSMB5|PLAGL1…
48731	9.49e-12	6.9261e-09	system development	SPON2|CYFIP1|APP|CALML5|MYT1L|COL12A1|C1ORF9|FZD10|RAPGEFL1|CRKL|LCE1A|RPS6KA3|RPS6KA6|SOX17|KDR|HOXA3|FAM65B|BTRC|SOX6|SOX5|MED1|EPHA7|UNC5B|SLC11A2|OMG|FRS2|ACSL4|DICER1|HSPG2|HPCAL4|UHMK1|BCR|MYL1|TXNIP|TAGLN2|TP53|HOXB7|SPTBN4|STXBP1|SH2D2A|KALRN|SLC5A3|EPB41L5|RACGAP1|PCDHA1|PCDHA5|ALX4|PCDHA4|PCDHA3|PCDHA2|PCDHA8|HOXC8|PCDHA7|PCDHA6|FZD4|INSR|FZD6|SIAH1|NFATC3|IGF1|L1CAM|DCLK1|POU6F1|PPT1|C…
48519	3.6461e-11	2.2809e-08	negative regulation of biological process	ZAK|CBLC|RS1|CDC23|PSMD7|SOX17|PPP2R1A|CDC27|CHEK1|ARL6IP5|EPC1|UBASH3A|SOX6|SOX5|TSPYL2|NFKBIL1|PRKCD|OMG|LDOC1|DICER1|UHMK1|NISCH|PSME3|TXNIP|SERPING1|AURKAIP1|TP53|SPTBN4|STXBP3|MAGED1|STXBP1|BAZ2A|UMOD|EPB49|EPB41L5|HMGXB4|PCBP2|MAP4|HOXC8|PAG1|N4BP1|SCAI|SPTBN2|INSR|EIF2AK2|IGF1|FOSL1|CYLD|GDF9|GIPC1|PPT1|PEMT|HIST1H4H|STRN|PIB5PA|CALM1|EZH1|BTG2|TNFRSF13B|SNX13|PTPRM|TFCP2L1|GRIK2|MLL|CX3CL…
48523	4.6363e-11	2.5378e-08	negative regulation of cellular process	ZAK|CBLC|CDC23|PSMD7|SOX17|PPP2R1A|CDC27|CHEK1|EPC1|UBASH3A|SOX6|SOX5|TSPYL2|PRKCD|OMG|LDOC1|DICER1|UHMK1|NISCH|PSME3|TXNIP|AURKAIP1|TP53|SPTBN4|STXBP3|MAGED1|STXBP1|BAZ2A|UMOD|EPB49|EPB41L5|HMGXB4|MAP4|HOXC8|PAG1|N4BP1|SCAI|SPTBN2|INSR|EIF2AK2|IGF1|FOSL1|CYLD|GDF9|GIPC1|PPT1|PEMT|HIST1H4H|STRN|PIB5PA|EZH1|BTG2|TNFRSF13B|SNX13|PTPRM|TFCP2L1|GRIK2|MLL|CX3CL1|IKBKB|PCM1|JARID2|GABPA|ZHX3|IL15|STRAD…
32502	1.0809e-10	5.2592e-08	developmental process	CYFIP1|MYT1L|COL12A1|FZD10|DCAF7|LCE1A|SOX17|HOXA3|RNF111|MED1|UNC5B|PRKCD|FRS2|DICER1|HSPG2|HPCAL4|BCR|MYL1|BIN1|TXNIP|TBPL1|HOXB7|SLC5A3|RIC8A|EPB41L5|PCDHA1|PCDHA5|ALX4|PCDHA4|PCDHA3|PCDHA2|PCDHA8|RREB1|HOXC8|PCDHA7|PCDHA6|BTF3|FZD4|FZD6|PBX3|NFATC3|L1CAM|PHC3|POU6F1|PPT1|PCDHB5|SFXN1|STRN|SERPINI1|DZIP1|PAM|EZH1|BTG2|ELL|BHLHE41|TFCP2L1|HOXC13|HOXC11|JPH1|SLC6A4|TAF7L|MRPL40|SMPD1|JARID2|TEAD…
9987	1.3582e-10	5.9477e-08	cellular process	POP4|FZD10|CLDN2|MYLK|ALKBH3|LIPE|ISLR|LSM11|PSMD7|AKT3|MLYCD|PRKAB2|UNC5B|FRS2|PHKA1|TMEM85|DICER1|HSPG2|CD2AP|BCR|CLDN6|MYL1|PSME3|TXNIP|TBPL1|ASPHD2|MTMR3|BAZ2A|SLC5A1|SLC5A3|EPB41L5|HMGXB4|EPB41L1|PRKAR2A|VTI1A|HAO2|PRPF38A|COL24A1|PMM1|EIF2AK2|PBX4|ERLIN2|L1CAM|SETX|FASN|SFXN3|NAPEPLD|SFXN1|STRN|FAT4|DZIP1|EZH1|SRPX|KCNC4|SRPR|BHLHE41|SNX13|TFCP2L1|MRPL37|ARHGAP5|HOXC11|LITAF|JPH1|IKBKB|SMPD…
7275	2.5388e-10	1.0107e-07	multicellular organismal development	CYFIP1|MYT1L|COL12A1|FZD10|DCAF7|LCE1A|SOX17|HOXA3|RNF111|MED1|UNC5B|FRS2|DICER1|HSPG2|HPCAL4|BCR|MYL1|BIN1|TXNIP|HOXB7|SLC5A3|RIC8A|EPB41L5|PCDHA1|PCDHA5|ALX4|PCDHA4|PCDHA3|PCDHA2|PCDHA8|RREB1|HOXC8|PCDHA7|PCDHA6|BTF3|FZD4|FZD6|PBX3|NFATC3|L1CAM|PHC3|POU6F1|PPT1|PCDHB5|SFXN1|STRN|SERPINI1|DZIP1|PAM|BTG2|ELL|BHLHE41|TFCP2L1|HOXC13|HOXC11|JPH1|SLC6A4|TAF7L|SMPD1|JARID2|TEAD1|SLC2A14|NUDC|EN2|PAX2|…
22008	2.9747e-10	1.0855e-07	neurogenesis	SPON2|CYFIP1|APP|ATN1|IHH|RORA|FZD10|FGF2|IGF1R|CDH4|FGF8|CCND2|KIF5C|ARHGDIA|SOX6|SOX5|MAP2K1|EPHA7|WNT5B|UNC5B|SLC11A2|OMG|FRS2|ACSL4|UHMK1|TP53|SPTBN4|RTN1|DLX5|BRI3|STXBP1|HTRA2|KALRN|RTN4|RACGAP1|DRD1|HOXC8|SKIL|EIF2B5|EIF2B2|WNT3A|BDNF|FZD4|SIAH1|IGF1|RAGE|L1CAM|DCLK1|CDK6|SYNJ1|PPT1|BCL2|NF1|PAF1|STRN|PLXNB1|PIB5PA|NF2|PAM|VSX1|BMPR1A|FGFR1|SNAP25|NRP2|BTG2|PTPRR|ONECUT2|PTPRM|LAMC1|PCM1|S…
48699	1.5283e-09	5.1481e-07	generation of neurons	SPON2|CYFIP1|APP|ATN1|IHH|RORA|FZD10|IGF1R|CDH4|FGF8|CCND2|KIF5C|ARHGDIA|SOX5|MAP2K1|EPHA7|WNT5B|UNC5B|SLC11A2|OMG|FRS2|ACSL4|UHMK1|TP53|SPTBN4|RTN1|DLX5|BRI3|STXBP1|HTRA2|KALRN|RTN4|RACGAP1|DRD1|HOXC8|SKIL|WNT3A|BDNF|FZD4|SIAH1|RAGE|L1CAM|DCLK1|SYNJ1|PPT1|BCL2|NF1|PAF1|STRN|PLXNB1|PIB5PA|PAM|VSX1|BMPR1A|FGFR1|SNAP25|NRP2|BTG2|PTPRR|ONECUT2|PTPRM|LAMC1|PCM1|SIX4|NCS1|BAI1|ATP7A|YWHAH|EMX1|TGIF2|E…
6464	1.8374e-09	5.7471e-07	protein modification process	APP|ZAK|CBLC|DCAF8|DCAF5|DCAF7|MYLK|RPS6KA3|LIPE|PCMT1|RPS6KA6|CDC23|PPP2R1A|CHEK2|AKT3|CDC27|CHEK1|KDR|PDK4|HMCN2|EPC1|PDK3|ATXN7L3|EPHA7|PRKCD|FRS2|YOD1|UHMK1|BCR|WDR82|HMBS|TYRO3|ASPHD2|EPHA1|ANAPC13|MTMR3|EIF5A2|BAZ2A|RTF1|KALRN|UBE2J1|NUAK1|STK38L|KIAA1804|RIMKLB|CDK17|LRRN3|SETD1B|INSR|ST8SIA3|SIAH1|EIF2AK2|DCLK1|TADA1L|SRPK1|CYLD|WNK3|PPT1|PAF1|CDK12|PAM|BTG2|PTPRR|PTPRM|AATK|PTPRJ|MLL|IKB…
23052	5.7691e-09	1.6842e-06	signaling	FZD10|HTR4|GRPR|AKT3|MED1|PRKAB2|UNC5B|PRKCD|FRS2|GTPBP1|CD2AP|BCR|NISCH|TYRO3|TXNIP|CLOCK|AGAP3|PRKAR2A|NPBWR2|MMS19L|RREB1|STARD13|FZD4|FZD6|EIF2AK2|L1CAM|FAM123B|CYLD|GIPC1|PPT1|PCDHB5|TNFSF9|STRN|KCNC4|CHP|ARHGAP5|HOXC11|SLC6A4|IKBKB|SMPD1|RSPO3|DLGAP2|TEAD1|GPR133|FCRL2|ASH1L|MRAS|RAPGEF1|RAPGEF2|RARB|PAFAH1B1|GPR124|FIGF|WNT8A|ADRBK2|RNF138|ADRBK1|CHRNE|DMD|EGLN2|IL10RB|USP9X|AGK|WNT7A|WWP1…
43687	8.6269e-09	2.3611e-06	post-translational protein modification	APP|ZAK|RAB3D|CBLC|DCAF8|STK19|DCAF5|FGF2|MYLK3|DCAF7|IGF1R|CDC14B|MYLK|RPS6KA3|LIPE|PCMT1|RPS6KA6|COL4A3BP|CDC23|PPP2R1A|CHEK2|AKT3|CDC27|CHEK1|KDR|PDK4|HMCN2|PIM1|EPC1|PDK3|PIM3|MAP3K9|ATXN7L3|MAP3K4|PSKH1|MAP2K4|MAP2K1|EPHA7|FBXW7|USP3|PRKCD|USP2|CASK|DYRK1B|FRS2|UBE4B|YOD1|FBXO10|VRK3|CDC25A|NRBP1|CDC25B|UHMK1|RNF41|BCR|WDR82|MAK|HMBS|TYRO3|UBE2V1|RAF1|EPHA1|ANAPC1|ANAPC13|MTMR3|NPR2|BAZ2A|RT…
43412	1.5945e-08	4.1072e-06	macromolecule modification	APP|ZAK|CBLC|DCAF8|DCAF5|DCAF7|MYLK|ALKBH3|RPS6KA3|LIPE|PCMT1|RPS6KA6|CDC23|PPP2R1A|CHEK2|AKT3|CDC27|CHEK1|KDR|PDK4|HMCN2|EPC1|PDK3|ATXN7L3|MED1|EPHA7|PRKCD|FRS2|YOD1|UHMK1|BCR|WDR82|HMBS|TYRO3|ASPHD2|EPHA1|ANAPC13|MTMR3|EIF5A2|BAZ2A|RTF1|KALRN|UBE2J1|NUAK1|STK38L|KIAA1804|RIMKLB|CDK17|LRRN3|SETD1B|INSR|ST8SIA3|SIAH1|EIF2AK2|A1CF|DCLK1|TADA1L|SRPK1|CYLD|WNK3|PPT1|PAF1|CDK12|PAM|BTG2|PTPRR|PTPRM|A…
9653	9.3337e-08	2.2707e-05	anatomical structure morphogenesis	SPON2|CYFIP1|APP|ZFAND5|CTNND1|IHH|RORA|FGF1|FGF2|ARHGAP35|CRKL|IGF1R|AMOT|HOXA10|FGF7|COL4A3BP|CDH4|SALL1|FGF8|FGF9|CCND1|SOX17|KIF5C|SALL4|SCMH1|KDR|HOXA3|BTRC|SOX6|PHLDA3|MED1|CASR|MAP2K1|EPHA7|UNC5B|SLC11A2|DYRK1B|FRS2|TSC1|DICER1|HSPG2|CCNE1|ADAM12|TBPL1|TP53|HOXB7|LY6E|NOTCH2|SPTBN4|PFKFB1|DLX5|STXBP1|SH2D2A|ADRB2|KALRN|RTN4|EFNB2|ARHGAP22|EPB41L5|PODXL|PLXNA2|ALX4|OTX1|HOXC8|SKIL|DRD5|WNT4…
19222	1.3576e-07	3.1288e-05	regulation of metabolic process	MYT1L|BACH2|ALKBH3|ELK4|PSMD7|SOX17|MYB|HOXA3|ADNP2|MLYCD|TSPYL2|MED1|PRKAB2|MBNL2|PRKCD|FRS2|DICER1|PSME3|TXNIP|TBPL1|SERPING1|CLOCK|VPS25|HOXB7|PRR13|ZNF275|BAZ2A|AGAP3|ARPP19|EPB41L5|PRKAR2A|ALX4|MMS19L|RREB1|HOXC8|C5ORF41|BTF3|SETD1B|PBX3|IRF2BP1|NFATC3|PBX4|ELL2|A1CF|POU6F1|TADA1L|FOSL1|MLLT10|CYLD|GIPC1|PAM|CPEB2|EZH1|BTG2|ELL|PHF20|ATF7IP2|BHLHE41|TFCP2L1|HOXC13|HOXC11|LITAF|TAF7L|IKBKB|ME…
60255	3.0086e-07	6.5874e-05	regulation of macromolecule metabolic process	MYT1L|BACH2|ALKBH3|ELK4|PSMD7|SOX17|MYB|HOXA3|ADNP2|TSPYL2|MED1|MBNL2|PRKCD|DICER1|PSME3|TXNIP|TBPL1|SERPING1|CLOCK|VPS25|HOXB7|PRR13|ZNF275|BAZ2A|EPB41L5|PRKAR2A|ALX4|MMS19L|RREB1|HOXC8|C5ORF41|BTF3|SETD1B|PBX3|IRF2BP1|NFATC3|PBX4|ELL2|A1CF|POU6F1|TADA1L|FOSL1|MLLT10|CYLD|GIPC1|PAM|CPEB2|EZH1|BTG2|ELL|PHF20|ATF7IP2|BHLHE41|TFCP2L1|HOXC13|HOXC11|LITAF|TAF7L|IKBKB|MED11|JARID2|ZNF367|TEAD1|ZNF362|…
31323	4.3988e-07	9.1726e-05	regulation of cellular metabolic process	MYT1L|BACH2|ELK4|PSMD7|SOX17|MYB|HOXA3|ADNP2|MLYCD|TSPYL2|MED1|PRKAB2|MBNL2|PRKCD|FRS2|PSME3|TXNIP|TBPL1|CLOCK|VPS25|HOXB7|PRR13|ZNF275|BAZ2A|AGAP3|ARPP19|PRKAR2A|ALX4|MMS19L|RREB1|HOXC8|C5ORF41|BTF3|SETD1B|PBX3|IRF2BP1|NFATC3|PBX4|ELL2|POU6F1|TADA1L|FOSL1|MLLT10|CYLD|GIPC1|PAM|CPEB2|EZH1|BTG2|ELL|PHF20|ATF7IP2|BHLHE41|TFCP2L1|HOXC13|HOXC11|LITAF|TAF7L|IKBKB|MED11|JARID2|ZNF367|TEAD1|ZNF362|SIRT4…
30154	8.6582e-07	0.00017234	cell differentiation	SPON2|CYFIP1|APP|ZAK|MYT1L|FZD10|LCE1A|SOX17|KDR|FAM65B|SOX6|SOX5|MED1|EPHA7|UNC5B|SLC11A2|OMG|FRS2|ACSL4|DICER1|UHMK1|BIN1|PAPPA|TXNIP|TBPL1|TP53|HOXB7|SPTBN4|STXBP1|SH2D2A|KALRN|EPB41L5|RACGAP1|HOXC8|FZD4|INSR|SIAH1|IGF1|L1CAM|DCLK1|SRPK1|GDF9|PPT1|CD28|PAF1|SFXN1|STRN|PIB5PA|DZIP1|PAM|VSX1|NRP2|BTG2|PTPRR|IL25|BHLHE41|PTPRM|PTPRJ|TFCP2L1|CHRDL2|HOXC11|TAF7L|PCM1|NCS1|JARID2|SLC2A14|IL15|STRBP|…
10468	1.0237e-06	0.0001845	regulation of gene expression	APP|MYT1L|BACH2|ALKBH3|ELK4|RS1|SOX17|PPP2R1A|MYB|HOXA3|EPC1|ADNP2|SOX6|ATXN7L3|SOX5|TSPYL2|MED1|MBNL2|PRKCD|DICER1|MIF4GD|UHMK1|TXNIP|TBPL1|SERPING1|CLOCK|TP53|VPS25|HOXB7|PRR13|ZNF275|CASZ1|MAGED1|EIF5A2|BAZ2A|RTF1|EPB41L5|ZNHIT3|ALX4|MMS19L|RREB1|HOXC8|SCAI|C5ORF41|BTF3|SETD1B|SURF5|INSR|PBX3|IRF2BP1|NFATC3|PBX4|IGF1|ELL2|A1CF|POU6F1|TADA1L|SRPK1|ZBTB9|FOSL1|ZBTB8|MLLT10|CYLD|FUBP1|GIPC1|CCDC8…
23046	1.0533e-06	0.0001845	signaling process	APP|CALML5|ZAK|HTR4|RAPGEFL1|CRKL|RPS6KA3|RPS6KA6|RASSF2|PPP2R1A|RASSF5|CHEK2|AKT3|CHEK1|PDK4|PDK3|BTRC|PRKAB2|KCNK10|UNC5B|PRKCD|FRS2|GTPBP1|CD2AP|BCR|NISCH|INPP4B|ZW10|TYRO3|KCNQ5|EPHA1|CLOCK|TP53|STX1A|GRB7|SPTBN4|SH2D2A|AGAP3|PIK3R1|KALRN|RACGAP1|PRKAR2A|PENK|STK38L|MMS19L|NAALAD2|KIAA1804|RREB1|PAG1|SPTBN2|STARD13|LRRN3|INSR|RASSF8|IGF1|NMBR|GNG11|SRPK1|GIPC1|WNK3|PPT1|PCDHB5|TNFSF9|HIST1H4H…
23060	1.0533e-06	0.0001845	signal transmission	APP|CALML5|ZAK|HTR4|RAPGEFL1|CRKL|RPS6KA3|RPS6KA6|RASSF2|PPP2R1A|RASSF5|CHEK2|AKT3|CHEK1|PDK4|PDK3|BTRC|PRKAB2|KCNK10|UNC5B|PRKCD|FRS2|GTPBP1|CD2AP|BCR|NISCH|INPP4B|ZW10|TYRO3|KCNQ5|EPHA1|CLOCK|TP53|STX1A|GRB7|SPTBN4|SH2D2A|AGAP3|PIK3R1|KALRN|RACGAP1|PRKAR2A|PENK|STK38L|MMS19L|NAALAD2|KIAA1804|RREB1|PAG1|SPTBN2|STARD13|LRRN3|INSR|RASSF8|IGF1|NMBR|GNG11|SRPK1|GIPC1|WNK3|PPT1|PCDHB5|TNFSF9|HIST1H4H…
48869	2.0705e-06	0.00034872	cellular developmental process	SPON2|CYFIP1|APP|ZAK|MYT1L|FZD10|LCE1A|SOX17|KDR|FAM65B|SOX6|SOX5|MED1|EPHA7|UNC5B|SLC11A2|OMG|FRS2|ACSL4|DICER1|UHMK1|BIN1|PAPPA|TXNIP|TBPL1|TP53|HOXB7|SPTBN4|STXBP1|SH2D2A|KALRN|EPB41L5|RACGAP1|HOXC8|FZD4|INSR|SIAH1|IGF1|L1CAM|DCLK1|SRPK1|GDF9|PPT1|CD28|PAF1|SFXN1|STRN|PIB5PA|DZIP1|PAM|VSX1|NRP2|BTG2|PTPRR|IL25|BHLHE41|PTPRM|PTPRJ|TFCP2L1|CHRDL2|HOXC11|TAF7L|PCM1|NCS1|JARID2|SLC2A14|IL15|STRADB…
6793	2.4046e-06	0.00036439	phosphorus metabolic process	APP|ZAK|STK19|FGF2|MYLK3|IGF1R|CDC14B|MYLK|RPS6KA3|LIPE|RPS6KA6|COL4A3BP|PPP2R1A|CHEK2|AKT3|CHEK1|KDR|ENPP2|PDK4|PIM1|PDK3|PIM3|MAP3K9|MAP3K4|PSKH1|MAP2K4|MAP2K1|EPHA7|PRKCD|CASK|DYRK1B|FRS2|OCRL|VRK3|CDC25A|NRBP1|CDC25B|UHMK1|BCR|MAK|TYRO3|RAF1|EPHA1|IPPK|PFKFB1|MTMR3|NDUFB10|NPR2|PIK3R1|KALRN|STK31|STK33|NUAK1|GRK5|IRAK2|STK38L|ABL2|IP6K1|KIAA1804|ATP6V1F|CDK17|LRRN3|INSR|STYX|EIF2AK2|SMAD9|RAG…
6796	2.4046e-06	0.00036439	phosphate metabolic process	APP|ZAK|STK19|FGF2|MYLK3|IGF1R|CDC14B|MYLK|RPS6KA3|LIPE|RPS6KA6|COL4A3BP|PPP2R1A|CHEK2|AKT3|CHEK1|KDR|ENPP2|PDK4|PIM1|PDK3|PIM3|MAP3K9|MAP3K4|PSKH1|MAP2K4|MAP2K1|EPHA7|PRKCD|CASK|DYRK1B|FRS2|OCRL|VRK3|CDC25A|NRBP1|CDC25B|UHMK1|BCR|MAK|TYRO3|RAF1|EPHA1|IPPK|PFKFB1|MTMR3|NDUFB10|NPR2|PIK3R1|KALRN|STK31|STK33|NUAK1|GRK5|IRAK2|STK38L|ABL2|IP6K1|KIAA1804|ATP6V1F|CDK17|LRRN3|INSR|STYX|EIF2AK2|SMAD9|RAG…
80090	2.4131e-06	0.00036439	regulation of primary metabolic process	MYT1L|BACH2|ELK4|PSMD7|SOX17|MYB|HOXA3|ADNP2|MLYCD|TSPYL2|MED1|PRKAB2|MBNL2|PRKCD|PSME3|TXNIP|TBPL1|SERPING1|CLOCK|VPS25|HOXB7|PRR13|ZNF275|BAZ2A|AGAP3|ARPP19|PRKAR2A|ALX4|MMS19L|RREB1|HOXC8|C5ORF41|BTF3|SETD1B|PBX3|IRF2BP1|NFATC3|PBX4|ELL2|POU6F1|TADA1L|FOSL1|MLLT10|CYLD|GIPC1|PAM|CPEB2|EZH1|BTG2|ELL|PHF20|ATF7IP2|BHLHE41|TFCP2L1|HOXC13|HOXC11|LITAF|TAF7L|IKBKB|MED11|JARID2|ZNF367|TEAD1|ZNF362|S…
44267	2.5199e-06	0.00036782	cellular protein metabolic process	APP|ZAK|CBLC|DCAF8|DCAF5|DCAF7|MYLK|RPS6KA3|LIPE|PCMT1|RPS6KA6|CDC23|PSMD7|PPP2R1A|CHEK2|AKT3|CDC27|CHEK1|KDR|PDK4|HMCN2|EPC1|PDK3|BTRC|ATXN7L3|EPHA7|PRKCD|FRS2|YOD1|CD2AP|UHMK1|BCR|KARS|WDR82|PSME3|HMBS|TYRO3|ASPHD2|EPHA1|ANAPC13|MTMR3|LMAN2L|HSPA4L|EIF5A2|BAZ2A|RTF1|C10ORF46|KALRN|UBE2J1|NUAK1|PCBP2|STK38L|KIAA1804|RIMKLB|CDK17|LRRN3|SETD1B|INSR|ST8SIA3|SIAH1|EIF2AK2|ERLIN2|DCLK1|TADA1L|SRPK1|C…
32268	2.9733e-06	0.00042	regulation of cellular protein metabolic process	APP|IL20|ZAK|SRP14|FGF1|MLL|BMI1|FGF2|CDC14B|GHR|FGF7|CCND3|CDC23|PSMD7|CCND2|FNTA|CCND1|PPP2R1A|SUMO3|CDC27|MAP3K9|NOS1|JARID2|BTRC|MAP3K4|ZER1|NCBP1|ITGA2|PRKCD|TSC1|SENP2|MIF4GD|PIAS1|UHMK1|IFNG|PPAP2B|PSME3|TRAF6|CCDC44|AURKAIP1|TP53|ANAPC1|WIBG|EIF2C4|EIF5A2|FURIN|MTIF3|CTIF|ATXN2|PSMB5|BAG5|MKNK1|PRKAR2A|KIAA1804|EIF4E|EIF4B|N4BP1|SNCA|EIF2B5|EIF2B2|SMAD3|WNT3A|SMURF1|INSR|SAMD4A|IGF1|TARBP…
48646	3.2558e-06	0.00044553	anatomical structure formation involved in morphogenesis	B4GALT1|IHH|PTPRM|RORA|FGF1|MEOX2|FGF2|CX3CL1|ARHGAP35|SALL1|FGF9|SOX17|ADAMTS1|KDR|HOXA3|NOS1|ATP7A|GPX1|SHROOM3|DYRK1B|FRS2|TSC1|AXIN2|DICER1|HSPG2|VAV2|RGMA|TGFBR3|TRAF6|ADAM12|TBPL1|TP53|PAFAH1B1|FIGF|DLX5|SH2D2A|DLL1|RTN4|GNA13|ARHGAP22|DLL4|EPB41L5|HECTD1|PODXL|PLXNA2|SKIL|WNT4|EGLN1|SPEN|POU2F1|SMAD3|WNT3A|PTCH1|FZD6|WNT7A|VEGFA|MIB1|SKI|FKBP1A|ACTC1|FGF18|PNPLA6|NAA15|NF2|BMPR1A|FGFR1
45595	3.4304e-06	0.0004552	regulation of cell differentiation	IL20|B4GALT1|FLT3|ATN1|IHH|GIMAP5|FGF2|GHR|PCM1|CDH4|CCND2|FGF9|CCND1|FADS6|PPP2R1A|ARHGDIA|NCS1|YWHAH|SOX5|MAP2K1|TGIF2|WNT5B|IL15|CTNNBIP1|OMG|FNDC3B|NRG1|AXIN2|DICER1|PIAS1|NCOR2|IFNG|CCNE1|IRF4|TRAF6|IL1RAPL1|TP53|CRP|NOTCH2|NLGN1|DLX5|BRI3|SEMA3A|KATNB1|ALOX12|KALRN|TTL|DLL1|RTN4|PTHLH|DRP2|PURB|EPB41L5|KATNA1|PDLIM5|SKIL|WNT4|BCL9L|ESRRA|SUZ12|SPEN|ZFHX3|SMAD3|EYA1|SEMA4D|WNT3A|BDNF|WNT7A|S…
10608	5.3272e-06	0.00068611	posttranscriptional regulation of gene expression	APP|EIF2C4|EIF5A2|MTIF3|SRP14|NAPG|TBRG1|EPB41L5|CTIF|ATXN2|SOX17|MKNK1|NOS1|EIF4E|EIF4B|EIF2B5|EIF2B2|SMAD3|NCBP1|ITGA2|USP3|PRKCD|USP2|SAMD4A|TSC1|DICER1|APTX|A1CF|MIF4GD|TARBP2|QKI|VEGFA|UHMK1|SMAD7|LIN28A|PPAP2B|GIPC1|SERBP1|CCDC88C|BCL2|CD28|CCDC44|EIF2C1|CPEB2|EIF4G2|TNRC6B|WIBG
50793	7.2705e-06	0.00090965	regulation of developmental process	CYFIP1|ATN1|IHH|GIMAP5|FGF1|FGF2|ARHGAP35|AMOT|FGF7|CDH4|CCND2|FGF9|CCND1|FADS6|PPP2R1A|ARHGDIA|KDR|SOX5|MED1|MAP2K1|WNT5B|PLEKHC1|CTNNBIP1|OMG|FNDC3B|FRS2|DICER1|PIAS1|CCNE1|TP53|NOTCH2|DLX5|BRI3|ALOX12|ADRB2|KALRN|RTN4|EPB41L5|E4F1|SKIL|WNT4|BCL9L|ESRRA|KL|ZFHX3|SMAD3|WNT3A|BDNF|SMURF1|INSR|SMAD9|IGF1|NFKB1|SMAD7|CXCL10|CDK6|LIN28A|SYNJ1|BAMBI|FGF18|BCL2|NF1|HIST1H4H|PLXNB1|PIB5PA|BMPR1A|FGFR1|…
31175	7.5315e-06	0.00091613	neuron projection development	SNAP25|SPTBN4|SPON2|CYFIP1|APP|NRP2|DLX5|STXBP1|SEMA3A|PTPRM|LAMC1|KALRN|IGF1R|PARD6B|CDH4|RELN|KIF5C|SLITRK6|BAI1|DMD|ATP7A|MAP2K1|EPHA7|UNC5B|WNT3A|BDNF|SLC11A2|SIAH1|ACSL4|RAGE|L1CAM|BAIAP2|SEPT2|DCLK1|PAX2|GRIN1|UHMK1|ADORA2A|ABI2|BCL2|CCDC64|STRN|PAM|PVRL1|PAFAH1B1|FGFR1|CDK5R1
6468	9.6847e-06	0.0011462	protein amino acid phosphorylation	APP|ZAK|STK19|FGF2|MYLK3|IGF1R|MYLK|RPS6KA3|LIPE|RPS6KA6|COL4A3BP|CHEK2|AKT3|CHEK1|KDR|PDK4|PIM1|PDK3|PIM3|MAP3K9|MAP3K4|PSKH1|MAP2K4|MAP2K1|EPHA7|PRKCD|CASK|DYRK1B|FRS2|VRK3|NRBP1|UHMK1|BCR|MAK|TYRO3|RAF1|EPHA1|NPR2|KALRN|STK31|STK33|NUAK1|GRK5|IRAK2|STK38L|ABL2|KIAA1804|CDK17|LRRN3|INSR|EIF2AK2|SMAD9|RAGE|BMX|DCLK1|SRPK1|SMAD7|CDK6|CDK4|FES|WNK3|BCL2|CDK12|MAP3K13|BMPR1A|FGFR1|DYRK2|FLT3|LRRK1|…
51246	1.2096e-05	0.0013939	regulation of protein metabolic process	APP|ZAK|SRP14|FGF1|FGF2|CDC14B|FGF7|CCND3|CDC23|PSMD7|CCND2|FNTA|CCND1|PPP2R1A|CDC27|MAP3K9|BTRC|MAP3K4|PRKCD|TSC1|MIF4GD|PIAS1|UHMK1|PSME3|SERPING1|UBE2V1|MASP1|AURKAIP1|TP53|ANAPC1|EIF2C4|EIF5A2|UBE2J1|CTIF|ATXN2|BAG5|PRKAR2A|KIAA1804|N4BP1|EIF2B5|UBE2I|EIF2B2|SMAD3|WNT3A|SMURF1|INSR|IGF1|QKI|NFKB1|SMAD7|IL3|LIN28A|GIPC1|CCDC88C|BCL2|CD28|PEMT|PIB5PA|NF2|EIF2C1|CPEB2|EIF4G2|BMPR1A|IL20|MLL|BMI1…
50679	1.2757e-05	0.0014324	positive regulation of epithelial cell proliferation	MED1|B4GALT1|DLX5|IHH|WNT7A|IGF1|LAMC1|FGF1|FGF2|VEGFA|FGF7|CCND2|FGF9|KDR|BMPR1A
61061	1.5461e-05	0.0016926	muscle structure development	APP|ZFAND5|IHH|MEOX2|JPH1|SGCD|SIX4|SGCA|FAM65B|NOS1|SOX6|GPX1|CHUK|USP2|DYRK1B|NRG1|TSC1|DICER1|TGFBR3|MRAS|MYL1|BIN1|PAX7|SCN8A|ADAM12|RARB|TAGLN2|LY6E|FOXK1|ALX4|DMD|SKIL|WNT4|EGLN1|CD164|ZFHX3|SORT1|IGF1|QKI|VEGFA|POU6F1|SMAD7|SKI|FKBP1A|CXCL10|ACTC1|FAP|NF1|KRAS
51128	2.0726e-05	0.0021834	regulation of cellular component organization	SNAP25|CYFIP1|MLL|ESPN|ARHGAP35|AMOT|CDH4|CDC23|ARHGDIA|NCS1|KDR|TLK1|JARID2|YWHAH|ITGA2|PLEKHC1|OMG|SHROOM3|TSC1|SENP2|CD2AP|BIN1|IL1RAPL1|CDC42EP2|AURKAIP1|MAPRE1|TP53|SPTBN4|ANKRD15|BRI3|STXBP1|SEMA3A|EIF5A2|KATNB1|PIK3R1|EPB49|KALRN|TTL|DRD1IP|RTN4|CDC42|GNA13|EPB41L5|BAG5|PODXL|KATNA1|GNA12|STK38L|RICTOR|MAP4|PDLIM5|SKIL|CLASP1|SPTBN2|SNCA|BCL9L|SMAD3|SEMA4D|NEBL|WNT3A|INSR|WNT7A|IGF1|VEGFA|…
23033	2.1533e-05	0.0021834	signaling pathway	APP|ZAK|DIXDC1|CBLC|FZD10|HTR4|GRPR|RAPGEFL1|CRKL|RPS6KA3|RPS6KA6|PPP2R1A|CHEK2|CHEK1|KDR|BTRC|MED1|EPHA7|PRKCD|FRS2|YOD1|NISCH|TXNIP|EPHA1|TP53|GRB7|AGAP3|PIK3R1|KALRN|RACGAP1|PRKAR2A|NPBWR2|PENK|STK38L|KIAA1804|RREB1|PAG1|LRRN3|FZD4|INSR|FZD6|EIF2AK2|IGF1|NMBR|L1CAM|GNG11|SRPK1|FAM123B|CYLD|GDF9|GIPC1|WNK3|CCDC88C|CD28|D4S234E|HIST1H4H|STRN|CALM1|DIRAS3|CSRNP1|CD40|TNFRSF13B|CHP|PTPRJ|GRIK2|ARH…
50678	2.1597e-05	0.0021834	regulation of epithelial cell proliferation	MED1|GPX1|SMAD3|B4GALT1|DLX5|MAGED1|PTCH1|IHH|WNT7A|FRS2|IGF1|LAMC1|FGF1|FGF2|VEGFA|TGFBR3|FGF7|CCND2|CDK6|FGF9|KDR|BMPR1A
48518	2.1938e-05	0.0021834	positive regulation of biological process	SLC35B2|APP|ZAK|HTR4|CDC23|PSMD7|SOX17|PPP2R1A|CHEK2|CDC27|KDR|HOXA3|EPC1|BTRC|SOX6|ATXN7L3|SOX5|MED1|EPHA7|FNDC3B|FRS2|UHMK1|SYTL2|RRAGA|PSME3|TXNIP|MTCP1|SERPING1|AURKAIP1|CLOCK|TP53|STX1A|SPTBN4|MAGED1|EIF5A2|EBI3|PIK3R1|KALRN|ARPP19|EPB41L5|ALX4|MMS19L|SSR1|KCNN4|INSR|NFATC3|IGF1|L1CAM|FOSL1|MLLT10|GLUD1|GIPC1|PPT1|CD28|PEMT|CALM1|CSRNP1|CSRNP2|BTG2|CD40|IL20|IL25|TFCP2L1|GRIK2|ARHGAP5|MLL|BM…
10646	2.489e-05	0.0024141	regulation of cell communication	SLC35B2|APP|GOLT1B|ZAK|IRS1|WWC1|CTNND1|IHH|CBLC|IRS2|FGF2|IGF1R|SYDE2|SYDE1|SALL1|RGS3|FGF9|CCND1|SOX17|PPP2R1A|GRB10|MAP3K9|UBASH3A|BTRC|MAP3K4|PPFIA3|AGFG2|PHLDA3|TSPYL2|CARD10|MAP2K1|WNT5B|CTNNBIP1|PRKCD|FRS2|TBC1D2B|TSC1|VRK3|BCR|TBC1D20|UBE2V1|TP53|STX1A|NOTCH2|TBC1D19|STXBP1|AGAP3|ADRB2|KALRN|FOXO1|RTN4|HMGXB4|IRAK2|DRD1|KIAA1804|SOCS6|EVI5|SKIL|SCAI|DRD5|WNT4|BCL9L|MLL2|KL|SMAD3|LRRN3|WNT…
10556	2.5561e-05	0.0024141	regulation of macromolecule biosynthetic process	APP|MYT1L|BACH2|ELK4|RS1|SOX17|PPP2R1A|MYB|HOXA3|EPC1|ADNP2|SOX6|ATXN7L3|SOX5|TSPYL2|MED1|MIF4GD|UHMK1|TXNIP|TBPL1|CLOCK|TP53|VPS25|HOXB7|PRR13|ZNF275|CASZ1|MAGED1|EIF5A2|EBI3|BAZ2A|RTF1|ZNHIT3|ALX4|MMS19L|RREB1|HOXC8|SCAI|C5ORF41|BTF3|SETD1B|SURF5|INSR|PBX3|IRF2BP1|NFATC3|PBX4|IGF1|ELL2|POU6F1|TADA1L|ZBTB9|FOSL1|ZBTB8|MLLT10|CYLD|FUBP1|CD28|PAF1|RCOR3|PAM|CPEB2|EZH1|VSX1|CSRNP1|CSRNP2|BTG2|ELL|P…
16055	2.5911e-05	0.0024141	Wnt receptor signaling pathway	CTNND1|WNT8A|DIXDC1|FZD10|NKD1|WISP1|LRP6|CCND1|WIF1|RNF138|RSPO3|LRRFIP2|NDP|BTRC|WNT4|TLE4|WNT5B|WNT3A|FZD4|FZD6|WNT7A|ZBTB33|FAM123B|PPM1A|CYLD|TBL1XR1|PPAP2B|CCDC88C|STRN
48522	2.6667e-05	0.0024328	positive regulation of cellular process	SLC35B2|APP|ZAK|HTR4|CDC23|PSMD7|SOX17|PPP2R1A|CHEK2|CDC27|KDR|HOXA3|EPC1|BTRC|SOX6|ATXN7L3|SOX5|MED1|EPHA7|FNDC3B|UHMK1|RRAGA|PSME3|TXNIP|AURKAIP1|CLOCK|TP53|STX1A|MAGED1|EIF5A2|EBI3|PIK3R1|KALRN|ARPP19|EPB41L5|ALX4|MMS19L|SSR1|KCNN4|INSR|NFATC3|IGF1|L1CAM|FOSL1|MLLT10|GLUD1|GIPC1|PPT1|CD28|PEMT|CSRNP1|CSRNP2|CD40|IL20|IL25|GRIK2|ARHGAP5|MLL|BMI1|LITAF|CX3CL1|AKAP12|SMPD1|NCS1|JARID2|TEAD1|GABPA…
7389	2.8511e-05	0.002548	pattern specification process	BTG2|IHH|HOXC13|MEOX2|MLL|BMI1|HOXC11|CRKL|HOXA10|CYP26B1|HOXA3|EMX1|CTNNBIP1|SHROOM3|FRS2|AXIN2|ASPH|PAX7|TP53|HOXB7|NOTCH2|WNT8A|RFNG|DLL1|LRP6|GNA13|EPB41L5|RELN|KIF3B|PLXNA2|ALX4|OTX1|HOXC8|SPEN|SMAD3|EYA1|WNT3A|PTCH1|PBX3|WNT7A|ACVR2B|SMAD5|ACVR2A|VEGFA|HIPK2|MIB1|SKI|TCF3|BMPR1A
60284	3.1652e-05	0.0027435	regulation of cell development	NLGN1|B4GALT1|BRI3|SEMA3A|ATN1|KATNB1|KALRN|FGF2|TTL|DLL1|RTN4|DRP2|EPB41L5|PCM1|CDH4|CCND2|ARHGDIA|KATNA1|NCS1|PDLIM5|SKIL|BCL9L|YWHAH|SOX5|ZFHX3|TGIF2|SMAD3|EYA1|SEMA4D|BDNF|OMG|WNT7A|MIB1|SMAD7|SKI|SYNJ1|IFNG|BAMBI|IL1RAPL1|BCL2|NF1|PLXNB1|PIB5PA|TP53|BMPR1A|CDK5R1
30111	3.1952e-05	0.0027435	regulation of Wnt receptor signaling pathway	SMAD3|WNT5B|WNT3A|CTNNBIP1|CTNND1|WNT7A|AXIN2|SENP2|LRP6|PPM1A|CYLD|SALL1|HMGXB4|LATS2|FGF9|CCND1|SOX17|PPP2R1A|PPAP2B|GRB10|TCF3|WNT4
30182	3.5487e-05	0.0029884	neuron differentiation	SNAP25|SPON2|CYFIP1|APP|NRP2|BTG2|PTPRR|ONECUT2|IHH|PTPRM|RORA|FZD10|LAMC1|IGF1R|CDH4|FGF8|KIF5C|BAI1|ATP7A|SOX5|EMX1|MAP2K1|EPHA7|WNT5B|UNC5B|SLC11A2|EN2|ACSL4|SEPT2|PAX2|UHMK1|ADORA2A|PAX7|PEX5|PAFAH1B1|SPTBN4|RTN1|DLX5|BRI3|STXBP1|SEMA3A|HTRA2|KALRN|PARD6B|RELN|SLITRK6|DMD|DRD1|HOXC8|WNT3A|BDNF|FZD4|SIAH1|WNT7A|ATP2B2|RAGE|L1CAM|BAIAP2|DCLK1|GRIN1|VEGFA|ABI2|PPT1|BCL2|CCDC64|STRN|PAM|PVRL1|VSX…
31325	3.7029e-05	0.0030594	positive regulation of cellular metabolic process	APP|IRS1|IHH|RORA|IRS2|FGF1|FGF2|IGF1R|CDC14B|FGF7|CCND3|CDC23|SALL1|PSMD7|CCND2|FNTA|CCND1|SOX17|SALL4|CDC27|GRB10|EPC1|BTRC|SOX6|ATXN7L3|SOX5|MED1|MAP2K1|CASK|DYRK1B|ILF2|PIAS1|UHMK1|CCNE1|TBL1XR1|PSME3|AURKAIP1|CLOCK|TP53|ANAPC1|EIF5A2|EBI3|ADRB2|ARPP19|FOXO1|ALX4|MMS19L|TASP1|DRD1|ZNF423|DRD5|BPTF|WNT4|BCL9L|EIF2B5|ESRRA|MLL2|POU2F1|SMAD3|WNT3A|SMURF1|INSR|NFATC3|HMGA1|SMAD9|ESRRG|IGF1|NFKB1|…
31326	3.7782e-05	0.0030638	regulation of cellular biosynthetic process	APP|MYT1L|BACH2|ELK4|RS1|SOX17|PPP2R1A|MYB|PDK4|HOXA3|EPC1|PDK3|ADNP2|SOX6|ATXN7L3|SOX5|TSPYL2|MED1|MIF4GD|UHMK1|TXNIP|TBPL1|CLOCK|TP53|VPS25|HOXB7|PRR13|ZNF275|CASZ1|MAGED1|EIF5A2|EBI3|BAZ2A|RTF1|ARPP19|ZNHIT3|ALX4|MMS19L|RREB1|HOXC8|SCAI|C5ORF41|BTF3|SETD1B|SURF5|INSR|PBX3|IRF2BP1|NFATC3|PBX4|IGF1|ELL2|POU6F1|TADA1L|ZBTB9|FOSL1|ZBTB8|MLLT10|CYLD|FUBP1|CD28|PAF1|RCOR3|PAM|CPEB2|EZH1|VSX1|CSRNP1|…
51649	4.3842e-05	0.0034635	establishment of localization in cell	APP|WIPF1|CSE1L|GCC2|GIMAP5|SRP14|IPO7|FGF2|TOMM20|FGF7|CDC23|IPO9|RIMS3|FGF9|KPNA4|AP1S3|KPNA3|SH3GL2|PPFIA3|KPNA1|MAP2K1|UNC13A|COG5|VPS33B|TSC1|THOC4|NRBP1|SYTL2|CACNB1|MYL1|ZW10|TXNIP|TP53|STX1A|LY6E|SEH1L|STXBP3|LMAN2L|STXBP1|ILDR2|KIAA1012|ADRB2|NCKIPSD|DSCR3|SNX1|HMGXB4|KLC2|KIF3B|VTI1A|SSR1|STXBP5|DRD1|SPTBN2|SYT4|BDNF|SMURF1|SYNRG|M6PR|MYO5A|DCLK1|CXCL10|DLG4|GIPC1|BCL2|CSPG5|SNAP25|FXC1…
9952	4.4293e-05	0.0034635	anterior/posterior pattern formation	BTG2|WNT8A|HOXC13|MEOX2|MLL|HOXC11|DLL1|CRKL|LRP6|HOXA10|EPB41L5|PLXNA2|HOXA3|ALX4|OTX1|HOXC8|SMAD3|WNT3A|CTNNBIP1|PBX3|FRS2|AXIN2|ACVR2B|ACVR2A|HIPK2|MIB1|SKI|TCF3|TP53|HOXB7|BMPR1A
46907	4.7264e-05	0.0036311	intracellular transport	APP|WIPF1|CSE1L|GCC2|GIMAP5|SRP14|IPO7|FGF2|TOMM20|IPO9|FGF9|KPNA4|AP1S3|KPNA3|SH3GL2|KPNA1|MAP2K1|COG5|TSC1|THOC4|NRBP1|SYTL2|CACNB1|MYL1|ZW10|TXNIP|TP53|STX1A|LMAN2L|KIAA1012|ADRB2|NCKIPSD|DSCR3|SNX1|HMGXB4|KLC2|KIF3B|VTI1A|SSR1|DRD1|SMURF1|SYNRG|M6PR|MYO5A|DCLK1|GIPC1|BCL2|CSPG5|SNAP25|FXC1|TRAM1|NXT1|SRPR|AP2A1|GRIK2|AKAP12|YWHAQ|XPO6|TLK1|KIF1C|KIF1B|TNPO1|YWHAH|NCBP1|STRADB|MYRIP|VAMP8|ENAH…
48513	4.82e-05	0.0036391	organ development	APP|CALML5|CRKL|LCE1A|SOX17|KDR|HOXA3|FAM65B|BTRC|SOX6|SOX5|MED1|SLC11A2|FRS2|DICER1|HSPG2|BCR|MYL1|TXNIP|TAGLN2|TP53|HOXB7|SH2D2A|EPB41L5|ALX4|HOXC8|INSR|FZD6|NFATC3|IGF1|DCLK1|POU6F1|PPT1|CD28|SFXN1|VSX1|CSRNP1|NRP2|IL25|BHLHE41|PTPRM|PTPRJ|TFCP2L1|HOXC13|MEOX2|MLL|BMI1|CHRDL2|HOXC11|JPH1|CX3CL1|SLC6A4|PCM1|JARID2|TEAD1|SFTPB|IL15|MINK1|EN2|CBFA2T3|PAX2|VAV2|RGMA|NCOR2|MRAS|PAX7|CSDE1|RARB|GART…
7165	4.9164e-05	0.0036489	signal transduction	CALML5|ZAK|HTR4|RAPGEFL1|CRKL|RPS6KA3|RPS6KA6|RASSF2|PPP2R1A|RASSF5|CHEK2|AKT3|CHEK1|PDK4|PDK3|BTRC|PRKAB2|KCNK10|UNC5B|PRKCD|FRS2|GTPBP1|CD2AP|BCR|NISCH|INPP4B|ZW10|TYRO3|EPHA1|CLOCK|TP53|GRB7|SH2D2A|AGAP3|PIK3R1|KALRN|RACGAP1|PRKAR2A|PENK|STK38L|KIAA1804|RREB1|PAG1|STARD13|LRRN3|INSR|RASSF8|IGF1|NMBR|GNG11|SRPK1|WNK3|TNFSF9|HIST1H4H|DIRAS3|GDI2|PTPRM|CHP|ARHGAP5|CX3CL1|AKAP12|IKBKB|AKAP11|SMPD1…
10464	5.0491e-05	0.003685	regulation of mesenchymal cell proliferation	FGF9|IRS1|CTNNBIP1|KDR|IHH|IRS2|ARHGAP5|VEGFA|BMPR1A|FGFR1
7167	5.4321e-05	0.0038979	enzyme linked receptor protein signaling pathway	CSRNP1|FLT3|IRS1|ZFAND5|PTPRJ|IRS2|GRIK2|FGF1|FGF2|IGF1R|GHR|FGF7|FGF8|FNTA|FGF9|KDR|GRB10|EPHA7|FRS2|NRG1|TGFBR3|GIGYF1|ADORA2A|RAPGEF1|TXNIP|EPHA1|SOS1|GRB7|FIGF|NPR2|PIK3R1|ADRB2|FOXO1|SHOC2|KL|SMAD3|PLEKHA1|SMURF2|SORT1|USP9X|SMURF1|INSR|SMAD9|BAIAP2|ACVR2B|SMAD5|ACVR2A|VEGFA|HIPK2|SMAD7|SKI|PTPRD|FKBP1A|GDF9|MYO1C|FGF18|BMPR1A|FGFR1
16310	5.5969e-05	0.0038979	phosphorylation	APP|ZAK|STK19|FGF2|MYLK3|IGF1R|MYLK|RPS6KA3|LIPE|RPS6KA6|COL4A3BP|CHEK2|AKT3|CHEK1|KDR|PDK4|PIM1|PDK3|PIM3|MAP3K9|MAP3K4|PSKH1|MAP2K4|MAP2K1|EPHA7|PRKCD|CASK|DYRK1B|FRS2|VRK3|NRBP1|UHMK1|BCR|MAK|TYRO3|RAF1|EPHA1|IPPK|PFKFB1|NDUFB10|NPR2|PIK3R1|KALRN|STK31|STK33|NUAK1|GRK5|IRAK2|STK38L|ABL2|IP6K1|KIAA1804|ATP6V1F|CDK17|LRRN3|INSR|EIF2AK2|SMAD9|RAGE|BMX|DCLK1|SRPK1|SMAD7|CDK6|CDK4|FES|WNK3|BCL2|CDK…
9889	5.6078e-05	0.0038979	regulation of biosynthetic process	APP|MYT1L|BACH2|ELK4|RS1|SOX17|PPP2R1A|MYB|PDK4|HOXA3|EPC1|PDK3|ADNP2|SOX6|ATXN7L3|SOX5|TSPYL2|MED1|MIF4GD|UHMK1|TXNIP|TBPL1|CLOCK|TP53|VPS25|HOXB7|PRR13|ZNF275|CASZ1|MAGED1|EIF5A2|EBI3|BAZ2A|RTF1|ARPP19|ZNHIT3|ALX4|MMS19L|RREB1|HOXC8|SCAI|C5ORF41|BTF3|SETD1B|SURF5|INSR|PBX3|IRF2BP1|NFATC3|PBX4|IGF1|ELL2|POU6F1|TADA1L|ZBTB9|FOSL1|ZBTB8|MLLT10|CYLD|FUBP1|CD28|PAF1|RCOR3|PAM|CPEB2|EZH1|VSX1|CSRNP1|…
9893	5.7314e-05	0.0039216	positive regulation of metabolic process	APP|IRS1|IHH|RORA|IRS2|FGF1|FGF2|IGF1R|CDC14B|FGF7|CCND3|CDC23|SALL1|PSMD7|CCND2|FNTA|CCND1|SOX17|SALL4|CDC27|GRB10|EPC1|BTRC|SOX6|ATXN7L3|SOX5|MED1|MAP2K1|CASK|DYRK1B|ILF2|PIAS1|UHMK1|CCNE1|TBL1XR1|PSME3|AURKAIP1|CLOCK|TP53|ANAPC1|EIF5A2|EBI3|ALOX12|ADRB2|ARPP19|FOXO1|ALX4|MMS19L|TASP1|DRD1|ZNF423|DRD5|BPTF|WNT4|BCL9L|EIF2B5|ESRRA|MLL2|POU2F1|SMAD3|WNT3A|SMURF1|INSR|NFATC3|HMGA1|SMAD9|ESRRG|IGF1…
10604	5.8584e-05	0.0039468	positive regulation of macromolecule metabolic process	APP|IRS1|IHH|RORA|IRS2|FGF1|FGF2|IGF1R|CDC14B|FGF7|CCND3|CDC23|SALL1|PSMD7|CCND2|FNTA|CCND1|SOX17|SALL4|CDC27|EPC1|BTRC|SOX6|ATXN7L3|SOX5|MED1|MAP2K1|CASK|DYRK1B|ILF2|PIAS1|UHMK1|CCNE1|TBL1XR1|PSME3|AURKAIP1|CLOCK|TP53|ANAPC1|EIF5A2|EBI3|ALOX12|ADRB2|FOXO1|ALX4|MMS19L|TASP1|ZNF423|BPTF|WNT4|BCL9L|EIF2B5|ESRRA|MLL2|POU2F1|SMAD3|WNT3A|SMURF1|INSR|NFATC3|HMGA1|SMAD9|ESRRG|IGF1|NFKB1|SMAD7|FOSL1|MLLT…
51960	6.0239e-05	0.0039968	regulation of nervous system development	SNAP25|NLGN1|BRI3|SEMA3A|ATN1|KATNB1|KALRN|FGF2|TTL|DLL1|RTN4|DRP2|PCM1|CDH4|CCND2|ARHGDIA|KATNA1|NCS1|PDLIM5|SKIL|YWHAH|SOX5|TGIF2|EYA1|SEMA4D|BDNF|OMG|WNT7A|IGF1|MIB1|SKI|SYNJ1|IFNG|IL1RAPL1|BCL2|NF1|PLXNB1|PIB5PA|TP53|PVRL1|BMPR1A|CDK5R1
48009	6.326e-05	0.0041346	insulin-like growth factor receptor signaling pathway	GHR|GIGYF1|IRS1|GRB10|PIK3R1|IGF1R
48666	7.0273e-05	0.0045253	neuron development	SNAP25|SPON2|CYFIP1|APP|NRP2|ONECUT2|IHH|PTPRM|LAMC1|IGF1R|CDH4|KIF5C|BAI1|ATP7A|MAP2K1|EPHA7|UNC5B|SLC11A2|EN2|ACSL4|SEPT2|PAX2|UHMK1|ADORA2A|PAFAH1B1|SPTBN4|DLX5|STXBP1|SEMA3A|HTRA2|KALRN|PARD6B|RELN|SLITRK6|DMD|DRD1|WNT3A|BDNF|SIAH1|RAGE|L1CAM|BAIAP2|DCLK1|GRIN1|VEGFA|ABI2|PPT1|BCL2|CCDC64|STRN|PAM|PVRL1|VSX1|FGFR1|CDK5R1
2053	9.2997e-05	0.0058385	positive regulation of mesenchymal cell proliferation	FGF9|IRS1|KDR|IHH|IRS2|ARHGAP5|VEGFA|BMPR1A|FGFR1
902	9.3331e-05	0.0058385	cell morphogenesis	SNAP25|SPON2|CYFIP1|APP|NRP2|ONECUT2|IHH|PTPRM|TFCP2L1|LAMC1|IGF1R|PCM1|COL4A3BP|CDH4|SALL1|KIF5C|BAI1|ATP7A|SOX6|MAP2K1|EPHA7|UNC5B|STRADB|SLC11A2|SHROOM3|PAX2|TGFBR3|ADORA2A|PAFAH1B1|SPTBN4|DLX5|STXBP1|SEMA3A|WNT8A|KALRN|EPB41L5|PARD6B|RELN|SLITRK6|DMD|PCNT|WNT4|WNT3A|BDNF|SIAH1|L1CAM|BAIAP2|DCLK1|GDF9|BCL2|PAM|PVRL1|CDK5R1
6366	0.00010056	0.0062019	transcription from RNA polymerase II promoter	CCNT2|PRDM4|ELL|MLL|AFF4|TAF7L|PCM1|MNT|POLR2A|SHOX|E2F3|POLR2G|NFRKB|RREB1|GABPA|SOX5|BTF3|MED1|SUPT16H|ZFHX3|TBP|TAF13|MBD1|NFATC3|ETV1|PBX4|ASH1L|MED26|ELL2|NFKB1|PAX2|FOSL1|NFIC|COPS2|FUBP1|TBPL1|TAF7|TRIP11|CRSP9|LCORL|NFE2L1|CREB5
42127	0.00010465	0.0063645	regulation of cell proliferation	IRS1|IHH|IRS2|HTR4|GRPR|FGF1|FGF2|IGF1R|FGF7|FGF8|CCND2|FNTA|FGF9|CCND1|SESN1|CHEK1|KDR|HOXA3|MED1|MAP2K1|CTNNBIP1|FRS2|LDOC1|TSC1|CDC25B|TXNIP|RAF1|TP53|NOTCH2|DLX5|MAGED1|CUL2|EIF5A2|EBI3|ALOX12|UMOD|ADRB2|FOXO1|BTLA|SSR1|ESRRA|MLL2|CD164|SMAD3|BDNF|INSR|PTCH1|RARRES1|EIF2AK2|IGF1|RAGE|FOSL1|CXCL10|IL3|CDK6|CDK4|FGF18|BCL2|CD28|NF1|PEMT|TNFSF9|STRN|TCF3|NF2|BMPR1A|FGFR1|BTG2|CD40|B4GALT1|IL25|T…
7169	0.0001195	0.0071684	transmembrane receptor protein tyrosine kinase signaling pathway	GRB7|CSRNP1|FIGF|FLT3|IRS1|ZFAND5|PTPRJ|IRS2|GRIK2|PIK3R1|ADRB2|FGF1|FGF2|FOXO1|IGF1R|GHR|FGF7|FGF8|FGF9|KDR|GRB10|SHOC2|KL|EPHA7|PLEKHA1|SORT1|INSR|FRS2|NRG1|BAIAP2|VEGFA|GIGYF1|MYO1C|ADORA2A|FGF18|RAPGEF1|TXNIP|EPHA1|SOS1|FGFR1
48468	0.00012614	0.0074644	cell development	SNAP25|SPON2|CYFIP1|APP|NRP2|B4GALT1|ONECUT2|IHH|PTPRM|TFCP2L1|LAMC1|AFF4|IGF1R|CDH4|SALL1|KIF5C|KDR|BAI1|ATP7A|SOX6|MAP2K1|EPHA7|GPX1|WNT5B|UNC5B|STRBP|SLC11A2|EN2|SHROOM3|NRG1|ACSL4|DICER1|NME5|SEPT2|PAX2|UHMK1|TGFBR3|ADORA2A|TRAF6|PEX5|TBPL1|PAFAH1B1|NOTCH2|AGPAT6|SPTBN4|DLX5|STXBP1|SEMA3A|WNT8A|HTRA2|KALRN|EPB41L5|PARD6B|RELN|SLITRK6|DMD|DRD1|WNT4|EIF2B5|EIF2B2|SMAD3|WNT3A|BDNF|SIAH1|WNT7A|IG…
9790	0.00014372	0.0082805	embryonic development	PTPRR|ELL|CCDC47|ZFAND5|CHD7|IHH|TNFAIP1|MEOX2|MLL|SOBP|HOXC11|FGF2|ARHGAP35|AMOT|HOXA10|CYP26B1|COL4A3BP|SALL1|FGF8|FGF9|SIX4|SOX17|SALL4|HOXA3|SOX6|GABPA|SOX5|MED1|MAP2K1|SHROOM3|FRS2|NRG1|ACSL4|TSC1|AXIN2|DICER1|RGMA|NCOR2|PAX7|PPAP2B|TRAF6|G2E3|RARB|TP53|HOXB7|LY6E|NOTCH2|DLX5|WNT8A|UBR3|DLL1|LRP6|GNA13|RIC8A|EPB41L5|HECTD1|RACGAP1|GNA12|PLXNA2|ALX4|RICTOR|E4F1|OTX1|SKIL|WNT4|WDTC1|EGLN1|BTF3…
14065	0.00014474	0.0082805	phosphoinositide 3-kinase cascade	PLEKHA1|IRS1|NF1|HTR2A|PIK3R1|IGF1R
48812	0.0001456	0.0082805	neuron projection morphogenesis	SNAP25|SPTBN4|SPON2|CYFIP1|APP|NRP2|DLX5|STXBP1|SEMA3A|PTPRM|KALRN|IGF1R|PARD6B|CDH4|RELN|KIF5C|SLITRK6|BAI1|DMD|ATP7A|MAP2K1|EPHA7|UNC5B|WNT3A|BDNF|SLC11A2|SIAH1|L1CAM|BAIAP2|DCLK1|PAX2|ADORA2A|BCL2|PAM|PVRL1|PAFAH1B1|CDK5R1
48732	0.00016646	0.0092297	gland development	AGPAT6|B4GALT1|PLAG1|IRS1|SEMA3A|CTNND1|IRS2|TFCP2L1|FGF2|CRKL|IGF1R|FGF7|SALL1|CCND1|HOXA3|BTRC|WNT4|MED1|SMAD3|EYA1|CHUK|WNT3A|ITGA2|PTCH1|SLC30A4|FRS2|NRG1|IGF1|APLN|VEGFA|BCL2|NF1|LY6E|BCAT2|BMPR1A|FGFR1
48489	0.00016859	0.0092297	synaptic vesicle transport	DRP2|SNAP25|NLGN1|SYNJ1|BIN1|STXBP1|STX1A|SH3GL2|SPTBN2|ZDHHC15|SNCA
48729	0.00016862	0.0092297	tissue morphogenesis	NOTCH2|SEMA3A|CTNND1|IHH|FGF2|ARHGAP35|IGF1R|GNA13|EPB41L5|FGF7|SALL1|HECTD1|SOX17|PODXL|BTRC|ATP7A|WNT4|EGLN1|SPEN|MED1|SMAD3|EYA1|CHUK|WNT3A|ITGA2|PTCH1|FZD6|SHROOM3|FRS2|TSC1|IGF1|PAX2|VEGFA|RGMA|MIB1|SMAD7|SKI|FKBP1A|TGFBR3|ACTC1|TRAF6|BCL2|TCF3|NF2|LY6E|BMPR1A|FGFR1
50767	0.00019252	0.010133	regulation of neurogenesis	NLGN1|BRI3|SEMA3A|ATN1|KATNB1|KALRN|TTL|DLL1|RTN4|DRP2|PCM1|CDH4|CCND2|ARHGDIA|KATNA1|NCS1|PDLIM5|SKIL|YWHAH|SOX5|TGIF2|EYA1|SEMA4D|BDNF|OMG|WNT7A|MIB1|SKI|SYNJ1|IFNG|IL1RAPL1|BCL2|NF1|PLXNB1|PIB5PA|TP53|BMPR1A|CDK5R1
60021	0.00019396	0.010133	palate development	CSRNP1|PLEKHA1|WNT3A|CHD7|WNT8A|WNT7A|MEOX2|ACVR2B|SKI|TGFBR3|ASPH|ALX4|BMPR1A
7417	0.00019455	0.010133	central nervous system development	APP|CHD7|ATN1|RORA|IRS2|ARHGAP35|IGF1R|SLC6A4|RPS6KA3|PCM1|RPS6KA6|SALL1|JARID2|ATP7A|SOX6|SH3GL2|SOX5|EMX1|MED1|EN2|FRS2|TSC1|HPCAL4|SHROOM4|FOXP2|BCR|NCOR2|LPHN1|ADORA2A|PAX7|PEX5|RARB|TP53|PAFAH1B1|C1QB|HTRA2|LRP2|RTN4|DRP2|RELN|PLXNA2|CKB|DRD1|OTX1|BPTF|WNT4|EIF2B5|EIF2B2|PCDH9|EYA1|WNT3A|WNT7A|WWP1|SMAD9|RAGE|PEX13|DCLK1|POU6F1|SKI|SYNJ1|PPT1|BCL2|NF1|SERPINI1|PAM|BMPR1A|FGFR1|CDK5R1
60173	0.00019669	0.010133	limb development	NOTCH2|MED1|DLX5|PTCH1|CHD7|WNT7A|DICER1|MEOX2|HOXC11|LRP6|SKI|HOXA10|CYP26B1|SALL1|FGF9|ASPH|SALL4|GNA12|PLXNA2|ALX4|RARB|BMPR1A|FGFR1
48736	0.00019669	0.010133	appendage development	NOTCH2|MED1|DLX5|PTCH1|CHD7|WNT7A|DICER1|MEOX2|HOXC11|LRP6|SKI|HOXA10|CYP26B1|SALL1|FGF9|ASPH|SALL4|GNA12|PLXNA2|ALX4|RARB|BMPR1A|FGFR1
51174	0.0002203	0.011088	regulation of phosphorus metabolic process	DIRAS3|APP|IL20|CCNT2|ZAK|IRS1|CBLC|IRS2|HTR2A|FGF1|FGF2|GHR|DUSP12|FGF7|SPRED1|CCND3|CCND2|RGS3|CCND1|PPP2R1A|CHEK1|PIM1|GRB10|MAP3K9|ATP7A|MAP3K4|TSPYL2|CARD10|MAP2K1|ITGA2|STRADB|PRKCD|FRS2|NRG1|TSC1|VRK3|CDC25A|VAV2|LATS2|ADORA2A|IFNG|PPAP2B|TRAF6|PPAP2A|PFKFB1|NPR2|ADRB2|RELN|PRKAR2A|DRD1|KIAA1804|PAK2|DRD5|SMAD3|LRRN3|WNT3A|AGK|INSR|SPRY4|IGF1|ACVR2B|TARBP2|ACVR2A|VEGFA|SMAD7|FKBP1A|IL3|TFA…
19220	0.0002203	0.011088	regulation of phosphate metabolic process	DIRAS3|APP|IL20|CCNT2|ZAK|IRS1|CBLC|IRS2|HTR2A|FGF1|FGF2|GHR|DUSP12|FGF7|SPRED1|CCND3|CCND2|RGS3|CCND1|PPP2R1A|CHEK1|PIM1|GRB10|MAP3K9|ATP7A|MAP3K4|TSPYL2|CARD10|MAP2K1|ITGA2|STRADB|PRKCD|FRS2|NRG1|TSC1|VRK3|CDC25A|VAV2|LATS2|ADORA2A|IFNG|PPAP2B|TRAF6|PPAP2A|PFKFB1|NPR2|ADRB2|RELN|PRKAR2A|DRD1|KIAA1804|PAK2|DRD5|SMAD3|LRRN3|WNT3A|AGK|INSR|SPRY4|IGF1|ACVR2B|TARBP2|ACVR2A|VEGFA|SMAD7|FKBP1A|IL3|TFA…
44260	0.00022964	0.011109	cellular macromolecule metabolic process	POP4|DCAF8|DCAF5|DCAF7|MYLK|ALKBH3|NYNRIN|LIPE|PCMT1|LSM11|PSMD7|AKT3|NFRKB|MED1|MBNL2|GLCE|PRKCD|FRS2|PHKA1|DICER1|CD2AP|BCR|WDR82|PSME3|HMBS|TYRO3|TBPL1|ASPHD2|ANAPC13|MTMR3|HSPA4L|BAZ2A|MMS19L|RREB1|BTF3|CDK17|PRPF38A|SETD1B|NFATC3|EIF2AK2|PBX4|ERLIN2|ELL2|A1CF|TADA1L|FOSL1|SETX|CYLD|PPT1|CDK12|DUS1L|PAM|TRMU|BTG2|ELL|MRPL37|TAF7L|IKBKB|CNOT6L|SIRT4|C12ORF51|ASH1L|MED26|PAX2|BACE1|MRAP|PIGB|BA…
42325	0.00023022	0.011109	regulation of phosphorylation	DIRAS3|APP|IL20|CCNT2|ZAK|IRS1|CBLC|IRS2|HTR2A|FGF1|FGF2|GHR|DUSP12|FGF7|SPRED1|CCND3|CCND2|RGS3|CCND1|PPP2R1A|CHEK1|PIM1|GRB10|MAP3K9|ATP7A|MAP3K4|TSPYL2|CARD10|MAP2K1|STRADB|PRKCD|FRS2|NRG1|TSC1|CDC25A|VAV2|LATS2|ADORA2A|IFNG|PPAP2B|TRAF6|PPAP2A|PFKFB1|NPR2|ADRB2|RELN|PRKAR2A|DRD1|KIAA1804|PAK2|DRD5|SMAD3|LRRN3|WNT3A|AGK|INSR|SPRY4|IGF1|ACVR2B|TARBP2|ACVR2A|VEGFA|SMAD7|IL3|TFAP4|FAP|CCDC88C|PDC…
8543	0.00023025	0.011109	fibroblast growth factor receptor signaling pathway	KL|FGF7|FGF8|FGF9|FGF18|FRS2|SHOC2|FGF1|SOS1|FGF2|FGFR1
7156	0.00023085	0.011109	homophilic cell adhesion	PCDH11Y|AMIGO2|CLSTN1|PTPRM|PCDH17|CDH4|PCDHA1|PCDHA5|PCDHA4|PCDHA3|PCDHA2|PCDHA9|PCDHA8|PCDHA7|PCDHAC2|PCDHA6|PCDHAC1|PCDH9|PCDH21|PCDHA13|L1CAM|PCDHA12|PCDHA11|PCDHA10|PCDHB5|FAT4|PVRL2|PVRL1
3002	0.00023525	0.011198	regionalization	BTG2|WNT8A|HOXC13|MEOX2|MLL|BMI1|HOXC11|DLL1|CRKL|LRP6|HOXA10|EPB41L5|CYP26B1|RELN|PLXNA2|HOXA3|ALX4|OTX1|HOXC8|EMX1|SMAD3|WNT3A|PTCH1|CTNNBIP1|PBX3|WNT7A|FRS2|AXIN2|ACVR2B|ACVR2A|HIPK2|MIB1|SKI|PAX7|TCF3|TP53|HOXB7|BMPR1A
40012	0.00023858	0.011234	regulation of locomotion	USP14|FIGF|ONECUT2|IRS1|SEMA3A|PTPRM|ALOX12|FURIN|IRS2|ARHGAP5|FGF2|RTN4|IGF1R|AMOT|GNA13|DLL4|EPB41L5|FGF7|PARD6B|PODXL|KDR|ENPP2|DRD1|SCAI|DRD5|SNCA|MAP2K1|SMAD3|WNT5B|IFNB1|ITGA2|INSR|IGF1|RAGE|VEGFA|SMAD7|NISCH|CXCL10|ADORA2A|BCL2|NF1|NF2
7517	0.00024909	0.011604	muscle organ development	APP|ZFAND5|IHH|FOXK1|MEOX2|JPH1|SGCD|SIX4|SGCA|ALX4|DMD|FAM65B|SOX6|SKIL|EGLN1|CD164|ZFHX3|GPX1|USP2|NRG1|TSC1|IGF1|DICER1|VEGFA|POU6F1|SMAD7|SKI|FKBP1A|TGFBR3|CXCL10|ACTC1|MRAS|MYL1|PAX7|SCN8A|NF1|RARB|TAGLN2|LY6E
7420	0.00025535	0.01177	brain development	APP|RORA|IRS2|ARHGAP35|IGF1R|SLC6A4|PCM1|SALL1|ATP7A|EMX1|MED1|EN2|FRS2|TSC1|SHROOM4|FOXP2|BCR|NCOR2|LPHN1|PEX5|RARB|PAFAH1B1|C1QB|HTRA2|LRP2|DRP2|RELN|PLXNA2|CKB|DRD1|OTX1|BPTF|WNT4|PCDH9|EYA1|WNT3A|WNT7A|SMAD9|RAGE|PEX13|DCLK1|POU6F1|SKI|SYNJ1|PPT1|BCL2|NF1|BMPR1A|FGFR1|CDK5R1
10648	0.00028897	0.012918	negative regulation of cell communication	ONECUT2|IRS1|CTNND1|IHH|SNX13|CBLC|HTR2A|GRIK2|TNFAIP1|IGF1R|CYP26B1|RGS3|FGF9|CCND1|SOX17|PPP2R1A|GRB10|UBASH3A|PHLDA3|WNT5B|CTNNBIP1|PRKCD|TSC1|AXIN2|VRK3|LATS2|TP53|STXBP1|GNAI3|ADRB2|FOXO1|LRP6|HMGXB4|ADRBK1|DRD1|SOCS6|SKIL|SCAI|DRD5|SNCA|WNT4|BCL9L|PLEKHA1|SMURF1|IGF1|HIPK2|SMAD7|SKI|CYLD|BAMBI|NF1|NF2|EZH1
35107	0.00029036	0.012918	appendage morphogenesis	NOTCH2|MED1|DLX5|PTCH1|CHD7|WNT7A|DICER1|HOXC11|LRP6|SKI|HOXA10|CYP26B1|SALL1|FGF9|ASPH|SALL4|GNA12|PLXNA2|ALX4|RARB|BMPR1A|FGFR1
35108	0.00029036	0.012918	limb morphogenesis	NOTCH2|MED1|DLX5|PTCH1|CHD7|WNT7A|DICER1|HOXC11|LRP6|SKI|HOXA10|CYP26B1|SALL1|FGF9|ASPH|SALL4|GNA12|PLXNA2|ALX4|RARB|BMPR1A|FGFR1
30879	0.00029204	0.012918	mammary gland development	AGPAT6|MED1|B4GALT1|CHUK|WNT3A|IRS1|ITGA2|PTCH1|SLC30A4|NRG1|IRS2|IGF1|FGF2|APLN|VEGFA|IGF1R|CCND1|BTRC|BCAT2|WNT4
65009	0.00029882	0.013085	regulation of molecular function	APP|CCNT2|ZAK|IRS1|CBLC|HR|IRS2|FGF2|CDC14B|SYDE2|SYDE1|CCND3|CDC23|PSMD7|CCND2|RGS3|FNTA|CCND1|PPP2R1A|CDC27|CHEK1|PIM1|MAP3K9|BTRC|MAP3K4|AGFG2|TSPYL2|CARD10|MAP2K1|TPM2|CTNNBIP1|PRKCD|SLC11A2|FRS2|TBC1D2B|TSC1|VRK3|CDC25A|TBC1D20|STIM1|PSME3|UBE2V1|TP53|ANAPC1|PFKFB1|TBC1D19|PARM1|NPR2|ALOX12|AGAP3|ADRB2|EPB41L5|BAG5|IRAK2|PRKAR2A|ABL2|DRD1|KIAA1804|EVI5|DRD5|SMAD3|LRRN3|WNT3A|INSR|RAGE|NMBR|N…
45184	0.00030424	0.013191	establishment of protein localization	SYS1|NUP188|GOLT1B|RAB3D|CSE1L|GCC2|SRP14|IPO7|FGF2|TOMM20|RAB43|RAB41|IPO9|FGF9|KPNA4|AP1S3|KPNA3|KPNA1|NUP210|COG5|VPS33B|ATG9A|SYTL2|CACNB1|ZW10|CHMP4C|TXNIP|TP53|VPS25|STX1A|SEH1L|STXBP3|LMAN2L|STXBP1|EIF5A2|NCKIPSD|SNX1|POM121C|ZMAT3|VTI1A|SSR1|STXBP5|DRD1|RAB11FIP2|SLC15A4|RAB11FIP5|WNT4|SMURF1|SYNRG|LRP1B|CXCL10|GIPC1|PPT1|FXC1|TRAM1|NXT1|SRPR|GDI2|SNX13|AP2A1|GRIK2|TNFSF13B|AKAP12|XPO4|YW…
45664	0.00031604	0.013568	regulation of neuron differentiation	NLGN1|BRI3|SEMA3A|ATN1|KATNB1|KALRN|TTL|DLL1|RTN4|DRP2|CDH4|CCND2|ARHGDIA|KATNA1|NCS1|PDLIM5|SKIL|YWHAH|SOX5|TGIF2|EYA1|SEMA4D|BDNF|OMG|WNT7A|MIB1|IFNG|IL1RAPL1|BCL2|PLXNB1|PIB5PA|CDK5R1
35466	0.00033137	0.014088	regulation of signaling pathway	SLC35B2|APP|GOLT1B|ZAK|IRS1|WWC1|CTNND1|CBLC|FGF2|IGF1R|SYDE2|SYDE1|SALL1|RGS3|FGF9|CCND1|SOX17|PPP2R1A|GRB10|MAP3K9|UBASH3A|BTRC|MAP3K4|AGFG2|PHLDA3|CARD10|MAP2K1|WNT5B|CTNNBIP1|PRKCD|FRS2|TBC1D2B|TSC1|VRK3|BCR|TBC1D20|UBE2V1|TP53|NOTCH2|TBC1D19|AGAP3|ADRB2|KALRN|FOXO1|HMGXB4|GRK5|IRAK2|KIAA1804|EVI5|SKIL|SCAI|WNT4|BCL9L|MLL2|KL|SMAD3|LRRN3|SMURF2|WNT3A|SMURF1|INSR|PTCH1|IGF1|L1CAM|SMAD7|IL3|CYL…
51641	0.00033522	0.014115	cellular localization	APP|WIPF1|CSE1L|GCC2|GIMAP5|SRP14|IPO7|FGF2|TOMM20|FGF7|CDC23|IPO9|RIMS3|FGF9|KPNA4|AP1S3|KPNA3|SH3GL2|PPFIA3|KPNA1|MAP2K1|UNC13A|COG5|NFKBIL1|VPS33B|TSC1|THOC4|NRBP1|SYTL2|CACNB1|MYL1|ZW10|TXNIP|TP53|STX1A|LY6E|SPTBN4|SEH1L|STXBP3|LMAN2L|STXBP1|ILDR2|KIAA1012|ADRB2|NCKIPSD|DSCR3|SNX1|HMGXB4|KLC2|KIF3B|PLXNA2|VTI1A|SSR1|STXBP5|DRD1|SPTBN2|SYT4|BDNF|SMURF1|SYNRG|M6PR|MYO5A|DCLK1|SMAD7|CXCL10|DLG4|…
32879	0.00034842	0.014531	regulation of localization	IRS1|RAB3D|IRS2|GIMAP5|FGF2|BEST3|IGF1R|AMOT|RS1|FGF7|ARHGDIA|KDR|ENPP2|GRB10|ARL6IP5|MAP2K1|WNT5B|SLC30A3|NFKBIL1|SLC30A4|CD2AP|UHMK1|SYTL2|NISCH|STIM1|BIN1|STX1A|STXBP3|STXBP1|ALOX12|PIK3R1|ADRB2|ARPP19|DRD1IP|RTN4|EPB41L5|PODXL|DRD1|KCNN4|SCAI|DRD5|SMAD3|WNT3A|INSR|IGF1|NFKB1|SMAD7|YRDC|CXCL10|GLUD1|CYLD|SYNJ1|SESTD1|PPT1|BCL2|NF1|NF2|CALM1|PAM|BMPR1A|SNAP25|CD40|B4GALT1|ONECUT2|CHD7|HTR2C|PTP…
10629	0.0003723	0.015188	negative regulation of gene expression	CREBZF|ATN1|HR|TFCP2L1|FGF2|ARHGAP35|PCM1|SALL1|BCL7A|YWHAQ|SALL4|SCMH1|EPC1|JARID2|SOX6|GABPA|SOX5|ZHX3|NCBP1|CTNNBIP1|USP2|SIRT4|KCTD1|NRG1|DICER1|SENP2|FOXP2|PIAS1|NCOR2|TBL1XR1|TRAF6|TXNIP|LCOR|RARB|TP53|RNASEN|EIF2C4|BAZ2A|PHF21A|PURB|PURA|HMBOX1|BTAF1|ZNF423|CRYM|HOXC8|SKIL|DEDD|BPTF|WNT4|WDTC1|SUZ12|SPEN|ZFHX3|UBE2I|CBX5|POU2F1|SMAD3|CBX4|SMURF2|IFNB1|MBD1|CBX2|INSR|WWP1|TARBP2|NFKB1|HIPK2…
6417	0.00037331	0.015188	regulation of translation	APP|EIF2C4|EIF5A2|MTIF3|SRP14|CTIF|ATXN2|MKNK1|NOS1|EIF4E|EIF4B|EIF2B5|EIF2B2|NCBP1|ITGA2|SAMD4A|TSC1|MIF4GD|TARBP2|QKI|UHMK1|LIN28A|CD28|CCDC44|EIF2C1|CPEB2|EIF4G2|TNRC6B|WIBG
9887	0.00037458	0.015188	organ morphogenesis	CSRNP1|ONECUT2|ZFAND5|CHD7|CTNND1|BHLHE41|IHH|PTPRM|HOXC13|SOBP|FGF2|ARHGAP35|CRKL|IGF1R|GHR|FGF7|COL4A3BP|SIX6|SALL1|FGF8|FGF9|SIX4|CCND1|SOX17|ADAMTS1|HOXA3|BTRC|ATP7A|SFTPB|MED1|CHUK|ITGA2|SHROOM3|FRS2|TSC1|PAX2|RGMA|NCOR2|TGFBR3|CCNE1|TRAF6|RARB|HOXB7|PAFAH1B1|LY6E|NOTCH2|PFKFB1|DLX5|SEMA3A|RFNG|LRP6|EFNB2|GNA13|EPB41L5|ABLIM1|HECTD1|PODXL|ALX4|OTX1|HOXC8|WNT4|EGLN1|SPEN|POU2F1|SMAD3|EYA1|PLE…
6605	0.00037814	0.015192	protein targeting	FXC1|NLGN1|TRAM1|NXT1|SRPR|KATNB1|GCC2|SRP14|TRAK1|IPO7|FGF2|TOMM20|AKAP12|NCKIPSD|IPO9|FGF9|YWHAQ|SRP72|XPO6|SSR1|KPNA4|DRD1|TNPO1|KPNA3|KPNA1|PEX16|SMURF1|STRADB|XPO7|PEX13|CACNB1|IFNG|GIPC1|PEX5|TXNIP|TP53
35137	0.00044689	0.01779	hindlimb morphogenesis	MED1|PTCH1|CHD7|WNT7A|ALX4|RARB|DICER1|BMPR1A|LRP6
48858	0.00045469	0.017837	cell projection morphogenesis	SNAP25|SPTBN4|SPON2|CYFIP1|APP|NRP2|ONECUT2|DLX5|STXBP1|SEMA3A|PTPRM|KALRN|IGF1R|PCM1|PARD6B|CDH4|RELN|KIF5C|SLITRK6|BAI1|DMD|PCNT|ATP7A|MAP2K1|EPHA7|UNC5B|WNT3A|BDNF|SLC11A2|SIAH1|L1CAM|BAIAP2|DCLK1|PAX2|ADORA2A|BCL2|PAM|PVRL1|PAFAH1B1|CDK5R1
51894	0.00045622	0.017837	positive regulation of focal adhesion assembly	EPB41L5|SMAD3|KDR|TSC1
10605	0.00047016	0.018073	negative regulation of macromolecule metabolic process	ATN1|HR|SRP14|FGF2|ARHGAP35|CDC23|SALL1|PSMD7|FNTA|PPP2R1A|SALL4|CDC27|SCMH1|GRB10|EPC1|SOX6|SOX5|TSPYL2|FBXW7|CTNNBIP1|PRKCD|USP2|KCTD1|TSC1|DICER1|FOXP2|PIAS1|TBL1XR1|PSME3|TXNIP|SERPING1|MASP1|TP53|ANAPC1|EIF2C4|BAZ2A|PHF21A|HMBOX1|BAG5|ZNF423|HOXC8|SKIL|N4BP1|BPTF|WNT4|WDTC1|EIF2B5|ZFHX3|UBE2I|CBX5|POU2F1|SMAD3|CBX4|SMURF2|CBX2|INSR|NFKB1|SMAD7|LIN28A|GIPC1|PIB5PA|TCF3|NF2|EIF2C1|RAD9A|CREBZF…
904	0.00047049	0.018073	cell morphogenesis involved in differentiation	SNAP25|SPTBN4|SPON2|CYFIP1|APP|NRP2|DLX5|STXBP1|SEMA3A|WNT8A|IHH|PTPRM|LAMC1|KALRN|IGF1R|EPB41L5|PARD6B|CDH4|RELN|SALL1|KIF5C|SLITRK6|BAI1|WNT4|EPHA7|UNC5B|WNT3A|BDNF|SLC11A2|SIAH1|L1CAM|BAIAP2|DCLK1|PAX2|TGFBR3|GDF9|BCL2|PAM|PVRL1|PAFAH1B1|CDK5R1
8333	0.00049599	0.018886	endosome to lysosome transport	SNX1|HMGXB4|VAMP7|SORT1|M6PR|ADRB2|TRAK1
51234	0.00051436	0.019394	establishment of localization	SLC35B2|APP|WIPF1|GCC2|SLC4A4|RS1|CDC23|ARL6IP5|AP1S3|UNC13A|KCNK10|NUP210|COG5|SLC11A2|KCNK15|ACSL4|SYTL2|DYNC1LI2|MYL1|BIN1|ZW10|TXNIP|KCNQ5|TP53|VPS25|STX1A|SPTBN4|SEH1L|STXBP3|LMAN2L|STXBP1|EIF5A2|KIAA1012|SLC5A1|KALRN|SLC5A3|APOO|SNX1|HMGXB4|RACGAP1|POM121C|VTI1A|LCN10|SSR1|STXBP5|KCNN4|RAB11FIP2|SCN3A|SPTBN2|RAB11FIP5|VAT1|LRRN3|SYNRG|MYO5A|DCLK1|ATP4B|FXYD2|GIPC1|SFXN3|PPT1|SFXN1|EFCAB4A|C…
31328	0.00051819	0.019394	positive regulation of cellular biosynthetic process	APP|IRS1|IHH|RORA|IRS2|FGF2|IGF1R|SALL1|SOX17|SALL4|EPC1|SOX6|ATXN7L3|SOX5|MED1|CASK|DYRK1B|ILF2|PIAS1|UHMK1|CCNE1|TBL1XR1|CLOCK|TP53|EIF5A2|EBI3|ADRB2|ARPP19|FOXO1|ALX4|MMS19L|TASP1|DRD1|ZNF423|DRD5|BPTF|WNT4|BCL9L|EIF2B5|ESRRA|MLL2|POU2F1|SMAD3|INSR|NFATC3|HMGA1|SMAD9|ESRRG|IGF1|NFKB1|FOSL1|MLLT10|IL3|NR4A1|LIN28A|CD28|TCF3|CSRNP1|CSRNP2|DYRK2|ONECUT2|FHL2|MLL|AKAP12|SIX4|TEAD1|GABPA|YWHAH|TBP|…
32989	0.00052518	0.01949	cellular component morphogenesis	SNAP25|SPON2|CYFIP1|APP|NRP2|ONECUT2|IHH|PTPRM|TFCP2L1|LAMC1|IGF1R|PCM1|COL4A3BP|CDH4|SALL1|KIF5C|BAI1|ATP7A|SOX6|MAP2K1|EPHA7|UNC5B|STRADB|SLC11A2|SHROOM3|PAX2|TGFBR3|ADORA2A|TBPL1|PAFAH1B1|SPTBN4|DLX5|STXBP1|SEMA3A|WNT8A|KALRN|EPB41L5|PARD6B|RELN|SLITRK6|DMD|PCNT|WNT4|WNT3A|BDNF|SIAH1|L1CAM|BAIAP2|DCLK1|GDF9|ACTC1|BCL2|PAM|PVRL1|CDK5R1
30900	0.00057174	0.021039	forebrain development	APP|HTRA2|LRP2|ARHGAP35|SLC6A4|DRP2|PCM1|RELN|SALL1|DRD1|OTX1|ATP7A|WNT4|EMX1|PCDH9|EYA1|WNT3A|WNT7A|FRS2|TSC1|PEX13|FOXP2|DCLK1|SKI|NCOR2|PEX5|NF1|RARB|PAFAH1B1|BMPR1A
9891	0.00058187	0.021233	positive regulation of biosynthetic process	APP|IRS1|IHH|RORA|IRS2|FGF2|IGF1R|SALL1|FNTA|SOX17|SALL4|EPC1|SOX6|ATXN7L3|SOX5|MED1|CASK|DYRK1B|ILF2|PIAS1|UHMK1|CCNE1|TBL1XR1|CLOCK|TP53|EIF5A2|EBI3|ADRB2|ARPP19|FOXO1|ALX4|MMS19L|TASP1|DRD1|ZNF423|DRD5|BPTF|WNT4|BCL9L|EIF2B5|ESRRA|MLL2|POU2F1|SMAD3|INSR|NFATC3|HMGA1|SMAD9|ESRRG|IGF1|NFKB1|FOSL1|MLLT10|IL3|NR4A1|LIN28A|CD28|TCF3|CSRNP1|CSRNP2|DYRK2|ONECUT2|FHL2|MLL|AKAP12|SIX4|TEAD1|GABPA|YWHAH…
10558	0.00059163	0.021328	negative regulation of macromolecule biosynthetic process	CREBZF|ATN1|HR|TFCP2L1|SRP14|FGF2|ARHGAP35|PCM1|SALL1|FNTA|BCL7A|YWHAQ|SALL4|SCMH1|GRB10|EPC1|JARID2|SOX6|GABPA|SOX5|TSPYL2|ZHX3|FBXW7|CTNNBIP1|USP2|SIRT4|KCTD1|NRG1|TSC1|SENP2|FOXP2|PIAS1|NCOR2|BACE2|TBL1XR1|TRAF6|TXNIP|LCOR|RARB|TP53|EIF2C4|BAZ2A|PHF21A|PURB|PURA|HMBOX1|BTAF1|ZNF423|CRYM|HOXC8|SKIL|DEDD|BPTF|WNT4|WDTC1|EIF2B5|SUZ12|SPEN|ZFHX3|UBE2I|CBX5|POU2F1|SMAD3|CBX4|SMURF2|IFNB1|MBD1|CBX2|…
10676	0.00060058	0.021328	positive regulation of cellular carbohydrate metabolic process	DYRK2|IFNG|IRS1|INSR|IRS2|IGF1|ARPP19|SNCA
45913	0.00060058	0.021328	positive regulation of carbohydrate metabolic process	DYRK2|IFNG|IRS1|INSR|IRS2|IGF1|ARPP19|SNCA
7507	0.00060395	0.021328	heart development	NRP2|CHD7|PTPRJ|CRKL|COL4A3BP|SALL1|SOX17|ADAMTS1|ADRBK1|SALL4|SOX6|TEAD1|EGLN1|SPEN|MED1|SMAD3|WNT3A|INSR|PTCH1|NFATC3|FRS2|NRG1|TSC1|DICER1|ACVR2B|VEGFA|POU6F1|MIB1|SMAD7|NCOR2|FKBP1A|TGFBR3|ACTC1|MAK|NF1|RARB|LY6E|BMPR1A
2009	0.0006098	0.021362	morphogenesis of an epithelium	NOTCH2|SEMA3A|CTNND1|IHH|FGF2|ARHGAP35|IGF1R|GNA13|EPB41L5|FGF7|SALL1|HECTD1|SOX17|PODXL|BTRC|WNT4|SPEN|MED1|SMAD3|EYA1|CHUK|WNT3A|PTCH1|FZD6|SHROOM3|FRS2|TSC1|IGF1|PAX2|VEGFA|RGMA|MIB1|SKI|TRAF6|BCL2|FGFR1
30030	0.00064494	0.022414	cell projection organization	SNAP25|SPON2|CYFIP1|APP|NRP2|ONECUT2|PTPRM|LAMC1|IGF1R|PCM1|CDH4|KIF5C|BAI1|ATP7A|MAP2K1|EPHA7|UNC5B|SLC11A2|ACSL4|TSC1|SEPT2|PAX2|CD2AP|UHMK1|VAV2|ADORA2A|PAFAH1B1|SPTBN4|DLX5|STXBP1|SEMA3A|KALRN|PARD6B|RELN|SLITRK6|DMD|PCNT|PLEKHA1|WNT3A|BDNF|SIAH1|RAGE|L1CAM|BAIAP2|ARHGAP26|DCLK1|GRIN1|IFT20|ABI2|BCL2|CCDC64|STRN|PAM|PVRL1|FGFR1|CDK5R1
7409	0.00065887	0.022661	axonogenesis	SNAP25|SPTBN4|SPON2|CYFIP1|APP|NRP2|DLX5|STXBP1|SEMA3A|PTPRM|KALRN|IGF1R|PARD6B|CDH4|RELN|KIF5C|SLITRK6|BAI1|EPHA7|UNC5B|WNT3A|BDNF|SIAH1|L1CAM|BAIAP2|DCLK1|PAX2|BCL2|PAM|PVRL1|PAFAH1B1|CDK5R1
32990	0.00066239	0.022661	cell part morphogenesis	SNAP25|SPTBN4|SPON2|CYFIP1|APP|NRP2|ONECUT2|DLX5|STXBP1|SEMA3A|PTPRM|KALRN|IGF1R|PCM1|COL4A3BP|PARD6B|CDH4|RELN|KIF5C|SLITRK6|BAI1|DMD|PCNT|ATP7A|MAP2K1|EPHA7|UNC5B|WNT3A|BDNF|SLC11A2|SIAH1|L1CAM|BAIAP2|DCLK1|PAX2|ADORA2A|BCL2|PAM|PVRL1|PAFAH1B1|CDK5R1
6810	0.00072117	0.024481	transport	SLC35B2|APP|WIPF1|GCC2|SLC4A4|RS1|ARL6IP5|AP1S3|UNC13A|KCNK10|NUP210|COG5|SLC11A2|KCNK15|ACSL4|SYTL2|DYNC1LI2|MYL1|BIN1|ZW10|TXNIP|KCNQ5|TP53|VPS25|STX1A|SPTBN4|SEH1L|STXBP3|LMAN2L|STXBP1|EIF5A2|KIAA1012|SLC5A1|KALRN|SLC5A3|APOO|SNX1|HMGXB4|RACGAP1|POM121C|VTI1A|LCN10|SSR1|STXBP5|KCNN4|RAB11FIP2|SCN3A|SPTBN2|RAB11FIP5|VAT1|LRRN3|SYNRG|MYO5A|DCLK1|ATP4B|FXYD2|GIPC1|SFXN3|PPT1|SFXN1|EFCAB4A|CDC42SE…
35467	0.00074987	0.025259	negative regulation of signaling pathway	ONECUT2|IRS1|CTNND1|CBLC|TNFAIP1|ADRB2|FOXO1|IGF1R|LRP6|CYP26B1|HMGXB4|FGF9|CCND1|SOX17|PPP2R1A|ADRBK1|GRB10|UBASH3A|SKIL|SCAI|SNCA|WNT4|BCL9L|PHLDA3|WNT5B|PLEKHA1|SMURF1|CTNNBIP1|PRKCD|TSC1|IGF1|AXIN2|VRK3|HIPK2|SMAD7|SKI|CYLD|LATS2|BAMBI|NF1|NF2|TP53|EZH1
30334	0.00076117	0.025444	regulation of cell migration	FIGF|ONECUT2|IRS1|SEMA3A|PTPRM|ALOX12|FURIN|IRS2|ARHGAP5|FGF2|RTN4|IGF1R|AMOT|GNA13|DLL4|EPB41L5|FGF7|PARD6B|PODXL|KDR|ENPP2|DRD1|SCAI|DRD5|MAP2K1|SMAD3|WNT5B|ITGA2|INSR|IGF1|VEGFA|SMAD7|NISCH|CXCL10|BCL2|NF1|NF2
35116	0.00077085	0.025497	embryonic hindlimb morphogenesis	MED1|CHD7|WNT7A|ALX4|RARB|DICER1|LRP6
19538	0.00077439	0.025497	protein metabolic process	APP|ZAK|CBLC|DCAF8|DCAF5|DCAF7|MYLK|RPS6KA3|LIPE|PCMT1|RPS6KA6|CDC23|PSMD7|PPP2R1A|CHEK2|AKT3|CDC27|CHEK1|KDR|PRSS7|PDK4|HMCN2|EPC1|PDK3|BTRC|ATXN7L3|EPHA7|PRKCD|FRS2|YOD1|CD2AP|UHMK1|BCR|KARS|WDR82|PSME3|HMBS|TYRO3|SERPING1|ASPHD2|EPHA1|ANAPC13|MTMR3|LMAN2L|HSPA4L|EIF5A2|BAZ2A|RTF1|C10ORF46|KALRN|UBE2J1|NUAK1|ADAMTS18|PCBP2|STK38L|NAALAD2|RCE1|KIAA1804|RIMKLB|CDK17|LRRN3|SETD1B|INSR|ST8SIA3|SIAH…
35113	0.00080657	0.02597	embryonic appendage morphogenesis	NOTCH2|MED1|DLX5|PTCH1|CHD7|WNT7A|DICER1|HOXC11|LRP6|SKI|HOXA10|CYP26B1|SALL1|FGF9|SALL4|GNA12|ALX4|RARB|FGFR1
3007	0.00080657	0.02597	heart morphogenesis	EGLN1|SPEN|SMAD3|WNT3A|INSR|PTCH1|CHD7|VEGFA|MIB1|SMAD7|NCOR2|FKBP1A|TGFBR3|COL4A3BP|ACTC1|SOX17|ADAMTS1|LY6E|BMPR1A
30326	0.00080657	0.02597	embryonic limb morphogenesis	NOTCH2|MED1|DLX5|PTCH1|CHD7|WNT7A|DICER1|HOXC11|LRP6|SKI|HOXA10|CYP26B1|SALL1|FGF9|SALL4|GNA12|ALX4|RARB|FGFR1
7632	0.00085303	0.027266	visual behavior	RIC8A|APP|NF1|KRAS|NPHP4|DRD1|DYNLRB1|GRIN1|DRD5
2064	0.00089695	0.028462	epithelial cell development	EPB41L5|AGPAT6|SALL1|GPX1|B4GALT1|ONECUT2|IHH|SHROOM3|TFCP2L1|PAX2|WNT4
15031	0.00091255	0.028749	protein transport	SYS1|NUP188|GOLT1B|RAB3D|CSE1L|GCC2|SRP14|IPO7|FGF2|TOMM20|RAB43|RAB41|IPO9|FGF9|KPNA4|AP1S3|KPNA3|KPNA1|NUP210|COG5|VPS33B|ATG9A|SYTL2|CACNB1|ZW10|CHMP4C|TXNIP|TP53|VPS25|STX1A|SEH1L|STXBP3|LMAN2L|STXBP1|EIF5A2|NCKIPSD|SNX1|POM121C|ZMAT3|VTI1A|SSR1|STXBP5|DRD1|RAB11FIP2|SLC15A4|RAB11FIP5|SMURF1|SYNRG|LRP1B|CXCL10|GIPC1|PPT1|FXC1|TRAM1|NXT1|SRPR|GDI2|SNX13|AP2A1|GRIK2|TNFSF13B|AKAP12|XPO4|YWHAQ|X…
45449	0.00093772	0.029331	regulation of transcription	APP|MYT1L|BACH2|ELK4|RS1|SOX17|PPP2R1A|MYB|HOXA3|EPC1|ADNP2|SOX6|ATXN7L3|SOX5|TSPYL2|MED1|TXNIP|TBPL1|CLOCK|TP53|VPS25|HOXB7|PRR13|ZNF275|CASZ1|MAGED1|BAZ2A|RTF1|ZNHIT3|ALX4|MMS19L|RREB1|HOXC8|SCAI|C5ORF41|BTF3|SETD1B|SURF5|INSR|PBX3|IRF2BP1|NFATC3|PBX4|IGF1|ELL2|POU6F1|TADA1L|ZBTB9|FOSL1|ZBTB8|MLLT10|CYLD|FUBP1|PAF1|RCOR3|PAM|EZH1|VSX1|CSRNP1|CSRNP2|BTG2|ELL|PHF20|ATF7IP2|BHLHE41|HNF4G|TFCP2L1|H…
1944	0.00096141	0.029732	vasculature development	FIGF|B4GALT1|SH2D2A|ZFAND5|CHD7|IHH|PTPRJ|FGF1|MEOX2|FGF2|FOXO1|RTN4|CX3CL1|CRKL|AMOT|EFNB2|GNA13|ARHGAP22|DLL4|FGF9|SOX17|KDR|HOXA3|ATP7A|SPEN|MAP2K1|GPX1|IGF1|DICER1|HSPG2|QKI|VEGFA|VAV2|MIB1|SMAD7|MYO1C|FAP|PPAP2B|FGF18|NF1|PNPLA6|NAA15|RECK|FGFR1
31327	0.00096413	0.029732	negative regulation of cellular biosynthetic process	CREBZF|ATN1|HR|TFCP2L1|GIMAP5|SRP14|FGF2|ARHGAP35|PCM1|SALL1|GRM7|BCL7A|YWHAQ|SALL4|SCMH1|GRB10|EPC1|JARID2|SOX6|GABPA|SOX5|TSPYL2|ZHX3|FBXW7|CTNNBIP1|USP2|SIRT4|KCTD1|NRG1|TSC1|SENP2|FOXP2|PIAS1|NCOR2|BACE2|TBL1XR1|TRAF6|TXNIP|LCOR|RARB|TP53|EIF2C4|BAZ2A|PHF21A|PURB|PURA|HMBOX1|BTAF1|ZNF423|CRYM|HOXC8|SKIL|DEDD|BPTF|WNT4|WDTC1|EIF2B5|SUZ12|SPEN|ZFHX3|UBE2I|CBX5|POU2F1|SMAD3|CBX4|SMURF2|IFNB1|MBD…
7154	0.0009887	0.030035	cell communication	APP|IHH|FZD10|FGF1|FGF2|TXN2|FGF7|SALL1|FNTA|FGF9|FADS6|KIF5A|OIP5|PPFIA3|WNT5B|ATG9A|FRS2|TSC1|ATG14|ATG13|NISCH|SYPL1|CCNE1|SCN8A|MTCP1|KCNQ5|TP53|STX1A|SPTBN4|CHRNA5|STXBP1|SLC1A2|ILDR2|CACNA1E|EFNB2|SNX1|NAALAD2|DRD1|NDP|DRD5|SPTBN2|WNT4|EIF2B5|SYT4|TFAP2C|EIF2B2|POU2F1|WNT3A|BDNF|FZD4|QKI|FOSL1|CXCL10|IL3|ARHGAP32|DLG4|GIPC1|FGF18|ALB|PPT1|NF1|PCDHB5|TNFSF9|ZCCHC2|FGFR1|SNAP25|KCNC4|SNX13|HT…
33197	0.00099454	0.030035	response to vitamin E	CCND1|CCNE1|IGF1R
21553	0.00099454	0.030035	olfactory nerve development	SALL1|DMD|RTN4
16481	0.0010315	0.030885	negative regulation of transcription	CREBZF|ATN1|HR|TFCP2L1|FGF2|ARHGAP35|PCM1|SALL1|BCL7A|YWHAQ|SALL4|SCMH1|EPC1|JARID2|SOX6|GABPA|SOX5|ZHX3|CTNNBIP1|USP2|SIRT4|KCTD1|NRG1|SENP2|FOXP2|PIAS1|NCOR2|TBL1XR1|TRAF6|TXNIP|LCOR|RARB|TP53|BAZ2A|PHF21A|PURB|PURA|HMBOX1|BTAF1|ZNF423|CRYM|HOXC8|SKIL|DEDD|BPTF|WNT4|WDTC1|SUZ12|SPEN|ZFHX3|UBE2I|CBX5|POU2F1|SMAD3|CBX4|SMURF2|IFNB1|MBD1|CBX2|WWP1|NFKB1|HIPK2|GATAD2A|SMAD7|SKI|TFAP4|NFIC|PDCD4|RLI…
9890	0.0010368	0.030885	negative regulation of biosynthetic process	CREBZF|ATN1|HR|TFCP2L1|GIMAP5|SRP14|FGF2|ARHGAP35|PCM1|SALL1|FNTA|GRM7|BCL7A|YWHAQ|SALL4|SCMH1|GRB10|EPC1|JARID2|SOX6|GABPA|SOX5|TSPYL2|ZHX3|FBXW7|CTNNBIP1|USP2|SIRT4|KCTD1|NRG1|TSC1|SENP2|FOXP2|PIAS1|NCOR2|BACE2|TBL1XR1|TRAF6|TXNIP|LCOR|RARB|TP53|EIF2C4|BAZ2A|PHF21A|PURB|PURA|HMBOX1|BTAF1|ZNF423|CRYM|HOXC8|SKIL|DEDD|BPTF|WNT4|WDTC1|EIF2B5|SUZ12|SPEN|ZFHX3|UBE2I|CBX5|POU2F1|SMAD3|CBX4|SMURF2|IFNB…
32270	0.0010525	0.030943	positive regulation of cellular protein metabolic process	IL20|EIF5A2|FURIN|FGF1|BMI1|FGF2|CDC14B|GHR|FGF7|CCND3|CDC23|PSMD7|PSMB5|CCND2|FNTA|CCND1|SUMO3|CDC27|JARID2|BTRC|EIF2B5|WNT3A|SMURF1|ITGA2|INSR|SAMD4A|IGF1|SENP2|ACVR2A|PIAS1|VEGFA|UHMK1|SMAD7|FKBP1A|IL3|LIN28A|IFNG|PSME3|BCL2|CD28|PEMT|AURKAIP1|TP53|ANAPC1|WIBG|BMPR1A
30163	0.0010529	0.030943	protein catabolic process	USP31|FBXO27|CBLC|TNFAIP1|FBXO21|CDC23|PSMD7|CDC27|PIM1|BTRC|USP42|FBXW7|USP3|FBXO17|USP2|UBE4A|UBE4B|YOD1|PPP2R5C|RAD23B|CD2AP|PJA1|BACE1|RNF144B|BACE2|TBL1XR1|PSME3|TRAF6|ANAPC1|USP14|USP15|IBRDC1|CUL2|USP12|UBR3|C10ORF46|USP19|PSMB5|PCBP2|USP25|ATE1|UBE2I|SMURF2|USP9X|SMURF1|SIAH1|ERLIN2|NFKB1|CHFR|CYLD|PPT1|RLIM
10557	0.001065	0.031092	positive regulation of macromolecule biosynthetic process	CSRNP1|APP|CSRNP2|DYRK2|ONECUT2|IRS1|FHL2|IHH|RORA|IRS2|MLL|FGF2|IGF1R|SALL1|FNTA|SIX4|SOX17|SALL4|EPC1|SOX6|ATXN7L3|TEAD1|GABPA|YWHAH|SOX5|MED1|TBP|ITGA2|CASK|DYRK1B|ILF2|PAX2|PIAS1|UHMK1|TLR1|PPM1A|IFNG|CCNE1|IRF4|TBL1XR1|TRAF6|RARB|CLOCK|TP53|WIBG|CREB5|PTH|EIF5A2|EBI3|ADRB2|NR2C2|FOXO1|PLAGL1|ALX4|MMS19L|TASP1|E2F3|ZNF423|BPTF|WNT4|BCL9L|EIF2B5|ESRRA|SPEN|MLL2|POU2F1|SMAD3|INSR|NFATC3|SAMD4A|…
8285	0.0010824	0.031391	negative regulation of cell proliferation	BTG2|B4GALT1|TNFRSF13B|FLT3|PTPRM|MLL|FGF2|ADAMTS1|SESN1|CHEK1|BAI1|JARID2|MAP2K1|IL15|CTNNBIP1|LDOC1|TSC1|AXIN2|PPP2R5C|TGFBR3|ADORA2A|ASPH|IFNG|PPAP2A|RARB|RAF1|TP53|NOTCH2|MAGED1|CUL2|UMOD|PPM1D|PTHLH|TBRG1|MNT|BTLA|E2F7|CD164|SMAD3|IFNB1|BDNF|PTCH1|RARRES1|EIF2AK2|IGF1|SKI|FOSL1|TFAP4|CDK6|FAP|TRIM35|BCL2|NF1|PEMT|STRN|NF2|HSPA1B
14902	0.0011534	0.033227	myotube differentiation	SKI|GPX1|SORT1|ADAM12|DYRK1B|IGF1|NOS1
9792	0.0011767	0.033678	embryonic development ending in birth or egg hatching	PTPRR|ELL|ZFAND5|CHD7|MEOX2|ARHGAP35|AMOT|COL4A3BP|FGF9|SIX4|SALL4|HOXA3|SOX6|GABPA|SOX5|MED1|MAP2K1|SHROOM3|ACSL4|TSC1|AXIN2|RGMA|NCOR2|PAX7|TRAF6|G2E3|TP53|HOXB7|LY6E|WNT8A|DLL1|GNA13|RIC8A|EPB41L5|HECTD1|GNA12|PLXNA2|ALX4|SKIL|WDTC1|EGLN1|BTF3|SMAD3|EYA1|WNT3A|PTCH1|FZD6|ACVR2A|DLK1|VEGFA|MIB1|SKI|MYO1C|BMPR1A|FGFR1
17015	0.0011854	0.033707	regulation of transforming growth factor beta receptor signaling pathway	SMAD3|ONECUT2|SMURF2|SMURF1|FURIN|HIPK2|SMAD7|SKI|BAMBI|GIPC1|TP53|SKIL|BCL9L
1501	0.0012104	0.034171	skeletal system development	CSRNP1|ZFAND5|CHD7|COL12A1|C1ORF9|IHH|CHRDL2|HOXC11|FGF2|GHR|HOXA10|RPS6KA3|FGF8|FGF9|SIX4|HOXA3|ATP7A|SOX6|SOX5|CASR|WNT5B|MEPE|AXIN2|MMP8|PAX7|TRAF6|HOXB7|DLX5|PTH|NPR2|PRELP|PTHLH|SHOX|ALX4|HOXC8|ESRRA|SMAD3|EYA1|PLEKHA1|SORT1|IGF1|ACVR2B|ACVR2A|DLK1|SKI|FGF18|NF1|TLL1|COL9A2|BMPR1A|FGFR1
6351	0.0012173	0.034171	transcription, DNA-dependent	CCNT2|PRDM4|GTF3C5|ELL|RTF1|MLL|AFF4|TAF7L|PCM1|PEO1|MNT|POLR2A|SHOX|E2F3|POLR2G|NFRKB|RREB1|GABPA|SOX5|BTF3|MED1|SUPT16H|ZFHX3|TBP|TAF13|MBD1|NFATC3|ETV1|PBX4|ASH1L|MED26|ELL2|NFKB1|PAX2|FOSL1|NFIC|COPS2|FUBP1|TBPL1|TAF7|TRIP11|CRSP9|LCORL|TP53|NFE2L1|CREB5
48667	0.00123	0.034306	cell morphogenesis involved in neuron differentiation	SNAP25|SPTBN4|SPON2|CYFIP1|APP|NRP2|DLX5|STXBP1|SEMA3A|PTPRM|KALRN|IGF1R|PARD6B|CDH4|RELN|KIF5C|SLITRK6|BAI1|EPHA7|UNC5B|WNT3A|BDNF|SLC11A2|SIAH1|L1CAM|BAIAP2|DCLK1|PAX2|BCL2|PAM|PVRL1|PAFAH1B1|CDK5R1
6538	0.00126	0.03492	glutamate catabolic process	GLUD1|GLUD2|GAD1|GOT2
35282	0.0013838	0.037802	segmentation	SMAD3|WNT3A|WNT8A|FRS2|AXIN2|MEOX2|BMI1|DLL1|MIB1|EPB41L5|PLXNA2|TCF3|TP53|BMPR1A
31647	0.0013838	0.037802	regulation of protein stability	SMAD3|USP3|PRKCD|USP2|APTX|A1CF|NAPG|SMAD7|TBRG1|SOX17|PPAP2B|GIPC1|CCDC88C|BCL2
43549	0.0013898	0.037802	regulation of kinase activity	DIRAS3|APP|CCNT2|ZAK|IRS1|CBLC|IRS2|HTR2A|FGF2|GHR|DUSP12|SPRED1|CCND3|CCND2|RGS3|CCND1|PPP2R1A|CHEK1|PIM1|MAP3K9|MAP3K4|TSPYL2|CARD10|MAP2K1|STRADB|FRS2|NRG1|TSC1|CDC25A|VAV2|LATS2|ADORA2A|TRAF6|PPAP2A|PFKFB1|NPR2|ADRB2|RELN|PRKAR2A|DRD1|KIAA1804|PAK2|DRD5|LRRN3|AGK|INSR|SPRY4|ACVR2B|TARBP2|TFAP4|PDCD4|NF1|TAF7|KRAS|NF2|MAP3K13|CDK5R1
51603	0.0014021	0.037901	proteolysis involved in cellular protein catabolic process	USP14|USP15|IBRDC1|USP31|CUL2|USP12|UBR3|CBLC|TNFAIP1|C10ORF46|FBXO21|USP19|CDC23|PSMD7|PSMB5|CDC27|PCBP2|PIM1|BTRC|USP25|ATE1|UBE2I|SMURF2|USP42|FBXW7|USP9X|SMURF1|USP3|USP2|SIAH1|UBE4A|UBE4B|YOD1|PPP2R5C|ERLIN2|RAD23B|NFKB1|CHFR|CD2AP|BACE1|RNF144B|CYLD|BACE2|TBL1XR1|PSME3|TRAF6|RLIM|ANAPC1
40029	0.0014258	0.038303	regulation of gene expression, epigenetic	DIRAS3|CREBZF|MLL2|EIF2C4|GPX1|SMAD3|SIRT4|HMGA1|BAZ2A|DICER1|MLL|TARBP2|GATAD2A|ALKBH3|LIN28A|FAP|RLIM|EPC1|EIF2C1
51270	0.0014381	0.038398	regulation of cellular component movement	FIGF|B4GALT1|ONECUT2|IRS1|SEMA3A|PTPRM|ALOX12|FURIN|IRS2|ARHGAP5|FGF2|RTN4|IGF1R|AMOT|GNA13|DLL4|EPB41L5|FGF7|PARD6B|PODXL|KDR|ENPP2|DRD1|SCAI|DRD5|MAP2K1|SMAD3|WNT5B|ITGA2|INSR|IGF1|VEGFA|SMAD7|NISCH|TGFBR3|CXCL10|BCL2|NF1|NF2
43009	0.0015335	0.040697	chordate embryonic development	PTPRR|ELL|ZFAND5|CHD7|MEOX2|ARHGAP35|AMOT|COL4A3BP|FGF9|SIX4|SALL4|HOXA3|SOX6|GABPA|SOX5|MED1|MAP2K1|SHROOM3|TSC1|AXIN2|RGMA|NCOR2|PAX7|TRAF6|G2E3|TP53|HOXB7|LY6E|WNT8A|DLL1|GNA13|RIC8A|EPB41L5|HECTD1|GNA12|PLXNA2|ALX4|SKIL|WDTC1|EGLN1|BTF3|SMAD3|EYA1|WNT3A|PTCH1|FZD6|ACVR2A|DLK1|VEGFA|MIB1|SKI|MYO1C|BMPR1A|FGFR1
22604	0.0016162	0.042388	regulation of cell morphogenesis	CYFIP1|SEMA3A|TTL|RTN4|ARHGAP35|GNA13|EPB41L5|CDH4|ARHGDIA|GNA12|KDR|PDLIM5|SKIL|BCL9L|YWHAH|SMAD3|SEMA4D|PLEKHC1|OMG|WNT7A|SHROOM3|VEGFA|SMAD7|BAMBI|CDC42EP2|PLXNB1|CDC42SE2
32774	0.0016165	0.042388	RNA biosynthetic process	CCNT2|PRDM4|GTF3C5|ELL|RTF1|MLL|AFF4|TAF7L|PCM1|PEO1|MNT|POLR2A|SHOX|E2F3|POLR2G|NFRKB|RREB1|GABPA|SOX5|BTF3|MED1|SUPT16H|ZFHX3|TBP|TAF13|MBD1|NFATC3|ETV1|PBX4|ASH1L|MED26|ELL2|NFKB1|PAX2|FOSL1|NFIC|COPS2|FUBP1|TBPL1|TAF7|TRIP11|CRSP9|LCORL|TP53|NFE2L1|CREB5
51179	0.0017118	0.043916	localization	SLC35B2|APP|WIPF1|GCC2|SLC4A4|RS1|CDC23|ARL6IP5|AP1S3|UNC13A|KCNK10|NUP210|COG5|NFKBIL1|SLC11A2|KCNK15|ACSL4|CD2AP|SYTL2|DYNC1LI2|MYL1|BIN1|ZW10|TXNIP|KCNQ5|TP53|VPS25|STX1A|SPTBN4|SEH1L|STXBP3|LMAN2L|STXBP1|EIF5A2|KIAA1012|SLC5A1|KALRN|SLC5A3|EPB41L5|APOO|SNX1|HMGXB4|RACGAP1|POM121C|VTI1A|LCN10|SSR1|STXBP5|KCNN4|RAB11FIP2|SCN3A|SPTBN2|RAB11FIP5|VAT1|LRRN3|SYNRG|MYO5A|DCLK1|ATP4B|FXYD2|GIPC1|SFXN…
51301	0.0017197	0.043916	cell division	ANAPC13|SEH1L|CCNT2|ARL3|VPS4A|KATNB1|CCNB3|PARD6B|CCND3|CDC23|CCND2|SENP5|RACGAP1|CCND1|KATNA1|OIP5|E4F1|FSD1|EVI5|MAP9|CLASP1|SEPT11|NUDC|UBE2I|PDCD6IP|WNT3A|USP9X|KIAA0174|HMGA2|KIF23|CDC25A|SEPT2|CHFR|CD2AP|CDC25B|MAD2L2|ANLN|WEE1|CDK6|LATS2|KIF2A|CCNE1|CDK4|ZW10|TACC1|MAPRE1|ANAPC1|PAFAH1B1
44257	0.0017197	0.043916	cellular protein catabolic process	USP14|USP15|IBRDC1|USP31|CUL2|USP12|UBR3|CBLC|TNFAIP1|C10ORF46|FBXO21|USP19|CDC23|PSMD7|PSMB5|CDC27|PCBP2|PIM1|BTRC|USP25|ATE1|UBE2I|SMURF2|USP42|FBXW7|USP9X|SMURF1|USP3|USP2|SIAH1|UBE4A|UBE4B|YOD1|PPP2R5C|ERLIN2|RAD23B|NFKB1|CHFR|CD2AP|BACE1|RNF144B|CYLD|BACE2|TBL1XR1|PSME3|TRAF6|RLIM|ANAPC1
1568	0.0017249	0.043916	blood vessel development	FIGF|B4GALT1|SH2D2A|CHD7|IHH|PTPRJ|FGF1|MEOX2|FGF2|FOXO1|RTN4|CX3CL1|CRKL|AMOT|GNA13|ARHGAP22|DLL4|FGF9|SOX17|KDR|HOXA3|ATP7A|SPEN|MAP2K1|GPX1|IGF1|DICER1|HSPG2|QKI|VEGFA|VAV2|MIB1|SMAD7|MYO1C|FAP|PPAP2B|FGF18|NF1|PNPLA6|NAA15|RECK|FGFR1
43632	0.001735	0.043916	modification-dependent macromolecule catabolic process	USP14|USP15|IBRDC1|USP31|CUL2|USP12|UBR3|CBLC|TNFAIP1|C10ORF46|FBXO21|USP19|CDC23|PSMD7|PSMB5|CDC27|PCBP2|PIM1|BTRC|USP25|ATE1|UBE2I|SMURF2|USP42|FBXW7|USP9X|SMURF1|USP3|USP2|SIAH1|UBE4A|UBE4B|YOD1|PPP2R5C|ERLIN2|RAD23B|CHFR|CD2AP|RNF144B|CYLD|TBL1XR1|PSME3|RLIM|ANAPC1
19941	0.001735	0.043916	modification-dependent protein catabolic process	USP14|USP15|IBRDC1|USP31|CUL2|USP12|UBR3|CBLC|TNFAIP1|C10ORF46|FBXO21|USP19|CDC23|PSMD7|PSMB5|CDC27|PCBP2|PIM1|BTRC|USP25|ATE1|UBE2I|SMURF2|USP42|FBXW7|USP9X|SMURF1|USP3|USP2|SIAH1|UBE4A|UBE4B|YOD1|PPP2R5C|ERLIN2|RAD23B|CHFR|CD2AP|RNF144B|CYLD|TBL1XR1|PSME3|RLIM|ANAPC1
6350	0.0017782	0.044395	transcription	CREBZF|CCNT2|PRDM4|ELL|MLL|AFF4|ARHGAP35|TAF7L|PCM1|EPC1|NFRKB|GABPA|SOX5|MED1|SUPT16H|TBP|ETV1|ASH1L|MED26|PAX2|SPOCD1|TBPL1|LCORL|TP53|CREB5|GTF3C5|RTF1|PEO1|MNT|POLR2A|SHOX|MMS19L|E2F3|POLR2G|RREB1|BTF3|ZFHX3|TAF13|MBD1|NFATC3|PBX4|ELL2|NFKB1|FOSL1|NFIC|COPS2|FUBP1|POLR3F|TAF7|TRIP11|CRSP9|NFE2L1
30335	0.0017803	0.044395	positive regulation of cell migration	MAP2K1|FIGF|SMAD3|ONECUT2|WNT5B|IRS1|ITGA2|INSR|ALOX12|FURIN|IRS2|IGF1|ARHGAP5|FGF2|VEGFA|IGF1R|AMOT|EPB41L5|CXCL10|FGF7|PODXL|KDR|BCL2|DRD1
72175	0.0017843	0.044395	epithelial tube formation	SKI|HECTD1|PODXL|TRAF6|PTCH1|FZD6|SHROOM3|TSC1|ARHGAP35|RGMA|MIB1|WNT4
51094	0.0018943	0.046864	positive regulation of developmental process	IL20|B4GALT1|IHH|GIMAP5|FGF1|HOXC11|FGF2|CX3CL1|AMOT|GHR|CDH4|FGF9|ARHGDIA|MAP2K1|TGIF2|WNT5B|CTNNBIP1|FNDC3B|FRS2|NRG1|PIAS1|IFNG|CCNE1|TRAF6|DLX5|ALOX12|ADRB2|RTN4|EPB41L5|SKIL|WNT4|BCL9L|KL|ZFHX3|SMAD3|SEMA4D|WNT3A|BDNF|INSR|WNT7A|SMAD9|ACVR2B|NFKB1|ACVR2A|VEGFA|SYNJ1|BAMBI|FGF18|BCL2|PLXNB1|BMPR1A|FGFR1
19219	0.0019321	0.047532	regulation of nucleobase, nucleoside, nucleotide and nucleic acid metabolic process	APP|MYT1L|BACH2|ELK4|RS1|SOX17|PPP2R1A|MYB|HOXA3|EPC1|ADNP2|SOX6|ATXN7L3|AGFG2|SOX5|TSPYL2|MED1|MBNL2|TXNIP|TBPL1|CLOCK|TP53|VPS25|HOXB7|PRR13|ZNF275|CASZ1|MAGED1|BAZ2A|AGAP3|RTF1|ZNHIT3|ALX4|MMS19L|RREB1|HOXC8|SCAI|C5ORF41|BTF3|SETD1B|SURF5|INSR|PBX3|IRF2BP1|NFATC3|PBX4|IGF1|ELL2|POU6F1|TADA1L|SRPK1|ZBTB9|FOSL1|ZBTB8|MLLT10|CYLD|FUBP1|PAF1|RCOR3|PAM|EZH1|VSX1|CSRNP1|CSRNP2|BTG2|CD40|ELL|PHF20|AT…
51247	0.0019772	0.04837	positive regulation of protein metabolic process	IL20|EIF5A2|FURIN|FGF1|BMI1|FGF2|CDC14B|GHR|FGF7|CCND3|CDC23|PSMD7|PSMB5|CCND2|FNTA|CCND1|SUMO3|CDC27|JARID2|BTRC|EIF2B5|EGLN2|WNT3A|SMURF1|ITGA2|INSR|SAMD4A|IGF1|SENP2|ACVR2A|PIAS1|VEGFA|UHMK1|SMAD7|FKBP1A|IL3|LIN28A|IFNG|PSME3|BCL2|CD28|PEMT|AURKAIP1|TP53|ANAPC1|WIBG|BMPR1A
7264	0.0019939	0.048508	small GTPase mediated signal transduction	DIRAS3|RASL12|PTH|RAB3D|ARL3|LRRK1|CHP|AGAP3|ARHGAP5|FGF2|RAPGEFL1|CRKL|RHOBTB2|CDC42|RAB43|GNA13|ARL5B|RAB41|RAB40B|YWHAQ|ARHGDIA|GNA12|SHOC2|RREB1|RALGPS1|RAB8B|MAP2K1|KSR1|CHUK|SH2D3C|IGF1|RHOD|VAV2|RAP2C|NISCH|MRAS|NF1|RAPGEF2|RAB9A|KRAS|RAF1|SOS1|TP53|SOS2|RAB9B
16311	0.0020572	0.049769	dephosphorylation	PTPRR|MTMR3|PTPRM|PTPRJ|PPM1D|PPM1E|CDC14B|PPP6C|DUSP12|PPP2R1A|EYA1|STYX|DUSP28|OCRL|SSH3|DUSP27|CDC25A|CDC25B|PTPRD|PPM1A|SYNJ1|CTDSP2|PPAP2A|BCL2|PTPN4|PTPN3
30178	0.0020796	0.049769	negative regulation of Wnt receptor signaling pathway	WNT5B|CTNNBIP1|CTNND1|AXIN2|LRP6|CYLD|HMGXB4|LATS2|FGF9|CCND1|SOX17|GRB10|WNT4
51338	0.0020799	0.049769	regulation of transferase activity	DIRAS3|APP|CCNT2|ZAK|IRS1|CBLC|IRS2|HTR2A|FGF2|GHR|DUSP12|SPRED1|CCND3|CCND2|RGS3|CCND1|PPP2R1A|CHEK1|PIM1|MAP3K9|MAP3K4|TSPYL2|CARD10|MAP2K1|STRADB|FRS2|NRG1|TSC1|CDC25A|VAV2|LATS2|ADORA2A|TRAF6|PPAP2A|PFKFB1|PARM1|NPR2|ADRB2|RELN|PRKAR2A|DRD1|KIAA1804|PAK2|DRD5|LRRN3|AGK|INSR|SPRY4|ACVR2B|TARBP2|TFAP4|PDCD4|NF1|TAF7|KRAS|NF2|MAP3K13|CDK5R1
Cellular component pathways
GO-ID	p-value	corr p-value	Description	Genes in test set
5622	9.854e-12	6.1587e-09	intracellular	SCOC|CHIC1|PID1|POP4|HTR4|MYLK|ALKBH3|LIPE|FAM134A|LSM11|PSMD7|FAM110C|AKT3|FAM110B|MLYCD|UBASH3A|PRKAB2|GABARAPL1|FRS2|PHKA1|LDOC1|DICER1|HPCAL4|CD2AP|BCR|EML6|MYL1|PSME3|CRAMP1L|TXNIP|TBPL1|ASPHD2|CLOCK|ZNF275|NLRX1|MTMR3|CDCA4|COPS7B|BAZ2A|COPS7A|AGAP3|EPB41L5|HMGXB4|EPB41L1|PRKAR2A|HAO2|PRPF38A|PMM1|PBX3|EIF2AK2|PBX4|ERLIN2|SETX|MLLT10|FASN|SFXN3|SFXN1|STRN|DZIP1|EZH1|ATF7IP2|SRPR|BHLHE41|TFC…
44424	5.0291e-10	1.5716e-07	intracellular part	SCOC|CHIC1|PID1|POP4|HTR4|MYLK|ALKBH3|LIPE|FAM134A|LSM11|PSMD7|FAM110C|AKT3|FAM110B|MLYCD|UBASH3A|PRKAB2|GABARAPL1|FRS2|PHKA1|LDOC1|DICER1|CD2AP|EML6|MYL1|PSME3|CRAMP1L|TXNIP|TBPL1|ASPHD2|CLOCK|ZNF275|NLRX1|MTMR3|CDCA4|COPS7B|BAZ2A|COPS7A|AGAP3|EPB41L5|HMGXB4|EPB41L1|PRKAR2A|HAO2|PRPF38A|PMM1|PBX3|PBX4|ERLIN2|SETX|MLLT10|FASN|SFXN3|SFXN1|STRN|DZIP1|EZH1|ATF7IP2|SRPR|BHLHE41|TFCP2L1|HOXC13|MRPL37|…
5737	2.6052e-09	4.0894e-07	cytoplasm	SCOC|CHIC1|PID1|HTR4|MYLK|ALKBH3|LIPE|FAM134A|FAM110C|AKT3|FAM110B|MLYCD|UBASH3A|PRKAB2|GABARAPL1|FRS2|PHKA1|DICER1|CD2AP|EML6|MYL1|PSME3|TXNIP|TBPL1|ASPHD2|CLOCK|NLRX1|MTMR3|COPS7B|COPS7A|AGAP3|EPB41L5|EPB41L1|PRKAR2A|HAO2|PMM1|PBX3|ERLIN2|SETX|MLLT10|FASN|SFXN3|SFXN1|STRN|DZIP1|SRPR|TFCP2L1|MRPL37|ARHGAP5|LITAF|JPH1|IKBKB|MRPL40|SMPD1|CTBS|C11ORF41|LYPLA2|CNOT6L|SIRT4|C20ORF179|VAMP8|PIGB|VAMP7…
43005	2.6172e-09	4.0894e-07	neuron projection	SNAP25|APP|NRP2|CNTNAP1|HTR2A|GRIK2|IGF1R|GRM7|KIF5C|NCS1|KIF5A|NOS1|ERC2|ATP7A|DLGAP2|MAP2K1|EPHA7|ITGA2|TSC1|DICER1|PRSS12|UHMK1|BACE1|PPM1A|ADORA2A|GAN|SCN8A|STX1A|PAFAH1B1|SPTBN4|CHRNA5|DCTN2|SEMA3A|SLC1A2|KATNB1|CABP1|ADRB2|KALRN|RTN4|DRP2|PURA|RELN|KLC2|ADRBK1|KATNA1|ATXN1L|SNCG|DRD1|KCNJ2|SNCA|KCNJ4|SYT4|SEPT11|GAD1|SAMD4A|MYO5A|ATP2B2|L1CAM|GRIN1|TTLL7|ARHGAP32|ABI2|CAPRIN1|GIPC1|PPT1|NF1…
42995	5.6352e-08	7.0441e-06	cell projection	CYFIP1|APP|WWC1|CLSTN1|CTNND1|ESPN|IGF1R|AMOT|RS1|KIF5C|KIF5A|PRSS7|FAM65B|MAP2K1|EPHA7|SWAP70|SLC11A2|IFT80|TSC1|DICER1|NRBP1|CD2AP|UHMK1|SCN8A|STX1A|SPTBN4|CHRNA5|SLC1A2|CABP1|SLC5A1|ADRB2|KALRN|RTN4|EPB41L5|KLC2|PODXL|TTC21B|NPHP4|DRD1|DRD5|SYT4|ODF2|MYO5A|L1CAM|IFT20|DIAPH1|ARHGAP32|CDK6|CAPRIN1|GIPC1|PPT1|NF1|PEMT|STRN|PIB5PA|NF2|PAM|SNAP25|NRP2|CNTNAP1|B4GALT1|PTPRM|HTR2A|GRIK2|WASL|GRM7|NC…
30425	1.5564e-07	1.6213e-05	dendrite	APP|CHRNA5|SEMA3A|SLC1A2|HTR2A|GRIK2|CABP1|ADRB2|DRP2|PURA|RELN|GRM7|ADRBK1|ATXN1L|NCS1|DRD1|NOS1|DLGAP2|KCNJ2|KCNJ4|SEPT11|MAP2K1|EPHA7|SAMD4A|ATP2B2|DICER1|PRSS12|GRIN1|UHMK1|TTLL7|ARHGAP32|ADORA2A|ABI2|CAPRIN1|SCN8A|GIPC1|NF1|AQP11|STRN|PIB5PA|CDK5R1|HCN1
44463	4.576e-07	4.0857e-05	cell projection part	SNAP25|APP|CNTNAP1|B4GALT1|WWC1|HTR2A|GRIK2|GRM7|KIF5C|KIF5A|NOS1|ERC2|DLGAP2|MAP2K1|ITGA2|IFT80|TSC1|DICER1|PRSS12|UHMK1|ADORA2A|GAN|SCN8A|MAPRE1|PAFAH1B1|SPTBN4|DCTN2|SLC1A2|KATNB1|SLC5A1|DRP2|GNA13|EPB41L5|KLC2|PODXL|ADRBK1|TTC21B|KATNA1|NPHP4|DRD1|DRD5|SNCA|SEPT11|PLEKHA1|ODF2|MBD1|SPRY4|LCA5|MYO5A|L1CAM|GRIN1|IFT20|TTLL7|DIAPH1|ARHGAP32|MYO1C|FAP|GIPC1|PEMT|STRN|PIB5PA|NF2|PVRL1|CDK5R1
43229	9.0787e-07	7.0927e-05	intracellular organelle	SCOC|CHIC1|POP4|HTR4|ALKBH3|FAM134A|LSM11|FAM110C|FAM110B|MLYCD|UBASH3A|PRKAB2|GABARAPL1|FRS2|PHKA1|LDOC1|CD2AP|EML6|MYL1|PSME3|CRAMP1L|TXNIP|TBPL1|ASPHD2|CLOCK|ZNF275|NLRX1|CDCA4|COPS7B|BAZ2A|COPS7A|EPB41L5|HMGXB4|EPB41L1|HAO2|PRPF38A|PBX3|PBX4|ERLIN2|SETX|MLLT10|FASN|SFXN3|SFXN1|STRN|DZIP1|EZH1|ATF7IP2|SRPR|BHLHE41|TFCP2L1|HOXC13|MRPL37|HOXC11|LITAF|JPH1|MED11|MRPL40|SMPD1|SH3BGRL2|DLGAP2|CTBS|…
43226	1.2944e-06	8.9889e-05	organelle	SCOC|CHIC1|POP4|HTR4|ALKBH3|FAM134A|LSM11|FAM110C|FAM110B|MLYCD|UBASH3A|PRKAB2|GABARAPL1|FRS2|PHKA1|LDOC1|CD2AP|EML6|MYL1|PSME3|CRAMP1L|TXNIP|TBPL1|ASPHD2|CLOCK|ZNF275|NLRX1|CDCA4|COPS7B|BAZ2A|COPS7A|EPB41L5|HMGXB4|EPB41L1|HAO2|PRPF38A|PBX3|PBX4|ERLIN2|SETX|MLLT10|FASN|SFXN3|SFXN1|STRN|DZIP1|EZH1|ATF7IP2|SRPR|BHLHE41|TFCP2L1|HOXC13|MRPL37|HOXC11|LITAF|JPH1|MED11|MRPL40|SMPD1|SH3BGRL2|DLGAP2|CTBS|…
5624	3.8687e-06	0.0002418	membrane fraction	CYFIP1|APP|IRS1|CTNND1|HTR4|RAPGEFL1|IGF1R|BEST1|RS1|FADS6|LAMP2|KIF5A|SLC39A1|PCDHAC2|SLC30A3|ACSL1|TALDO1|CASK|FRS2|ACSL4|TSC1|SYTL2|SLC9A6|SCN8A|STX1A|MTMR3|NPR2|SLC1A2|ADRB2|TSPAN9|PRKAR2A|DRD1|SCN3A|ATP6V1F|VAT1|KL|INSR|BFAR|L1CAM|IGF2R|LRP1B|FOSL1|YRDC|SYNJ1|DLG4|CPD|GIPC1|PPT1|BCL2|CSPG5|PEMT|PAF1|MAP3K13|FGFR1|AVEN|SNAP25|NRP2|EDA|CCDC47|LMOD1|GRIK2|JPH1|SLC6A4|IKBKB|CYP26B1|ERC2|SLC13A3|…
5626	5.3767e-06	0.0003055	insoluble fraction	CYFIP1|APP|IRS1|CTNND1|HTR4|RAPGEFL1|IGF1R|BEST1|RS1|FADS6|LAMP2|KIF5A|SLC39A1|PCDHAC2|SLC30A3|ACSL1|TALDO1|CASK|FRS2|ACSL4|TSC1|SYTL2|SLC9A6|SCN8A|TP53|STX1A|MTMR3|NPR2|SLC1A2|ADRB2|TSPAN9|PRKAR2A|DRD1|SCN3A|ATP6V1F|VAT1|KL|INSR|BFAR|L1CAM|IGF2R|LRP1B|FOSL1|YRDC|SYNJ1|DLG4|CPD|GIPC1|CCDC88C|PPT1|BCL2|CSPG5|PEMT|PAF1|MAP3K13|FGFR1|AVEN|SNAP25|NRP2|EDA|CCDC47|LMOD1|GRIK2|JPH1|SLC6A4|IKBKB|CYP26B1|…
43234	8.9562e-06	0.00046647	protein complex	CYFIP1|WIPF1|DCAF8|DCAF5|DCAF7|CDC23|PSMD7|SOX17|PPP2R1A|FAM110C|RASSF5|CDC27|EPC1|KIF21A|AP1S3|ATXN7L3|MED1|PRKAB2|GABARAPL1|NUP210|COG5|SLC11A2|ATG13|CD2AP|EML6|DYNC1LI2|KATNAL1|WDR82|MYL1|ZW10|PSME3|MAP1A|KCNQ5|CLOCK|TP53|STX1A|ANAPC13|SEH1L|MAGED1|STXBP1|EIF5A2|COPS7B|BAZ2A|COPS7A|PIK3R1|C10ORF46|RACGAP1|POM121C|PRKAR2A|VTI1A|MAP7|ALX4|MMS19L|MAP4|KCNN4|SCN3A|MAP9|SETD1B|SYNRG|SURF5|INSR|SIAH…
43227	1.6741e-05	0.00080487	membrane-bounded organelle	SCOC|CHIC1|POP4|HTR4|ALKBH3|FAM134A|LSM11|FAM110B|MLYCD|UBASH3A|PRKAB2|GABARAPL1|FRS2|PHKA1|LDOC1|CD2AP|PSME3|CRAMP1L|TXNIP|TBPL1|ASPHD2|CLOCK|ZNF275|NLRX1|CDCA4|COPS7B|BAZ2A|COPS7A|HMGXB4|HAO2|PRPF38A|PBX3|PBX4|ERLIN2|SETX|MLLT10|FASN|SFXN3|SFXN1|DZIP1|EZH1|ATF7IP2|SRPR|BHLHE41|TFCP2L1|HOXC13|MRPL37|HOXC11|LITAF|JPH1|MED11|MRPL40|SMPD1|SH3BGRL2|CTBS|C11ORF41|SIRT4|MED26|TEX19|C20ORF179|VAMP8|PIG…
43231	1.8056e-05	0.00080609	intracellular membrane-bounded organelle	SCOC|CHIC1|POP4|HTR4|ALKBH3|FAM134A|LSM11|FAM110B|MLYCD|UBASH3A|PRKAB2|GABARAPL1|FRS2|PHKA1|LDOC1|CD2AP|PSME3|CRAMP1L|TXNIP|TBPL1|ASPHD2|CLOCK|ZNF275|NLRX1|CDCA4|COPS7B|BAZ2A|COPS7A|HMGXB4|HAO2|PRPF38A|PBX3|PBX4|ERLIN2|SETX|MLLT10|FASN|SFXN3|SFXN1|DZIP1|EZH1|ATF7IP2|SRPR|BHLHE41|TFCP2L1|HOXC13|MRPL37|HOXC11|LITAF|JPH1|MED11|MRPL40|SMPD1|SH3BGRL2|CTBS|C11ORF41|SIRT4|MED26|TEX19|C20ORF179|VAMP8|PIG…
30424	3.5901e-05	0.0014959	axon	SPTBN4|APP|NRP2|CNTNAP1|SEMA3A|KATNB1|GRIK2|ADRB2|DRP2|GRM7|ADRBK1|KATNA1|NCS1|SNCG|DRD1|DLGAP2|SNCA|SEPT11|MAP2K1|ITGA2|GAD1|DICER1|L1CAM|PRSS12|UHMK1|BACE1|ADORA2A|GAN|SCN8A|PPT1|NF1|PAM|PVRL1|CDK5R1|HCN1
44451	4.4742e-05	0.0017477	nucleoplasm part	DDX3X|ELL|PHF20|HR|MLL|TAF7L|HOXA10|MED11|PCM1|ZMYM2|SOX17|CHEK2|EPC1|OIP5|JARID2|ATXN7L3|PSKH1|MED1|TBP|PLRG1|SENP2|MED26|THOC4|PIAS1|NCOR2|PRPF18|AEBP2|TFDP2|WDR82|TFDP3|TBL1XR1|PPIH|CLOCK|TP53|SPTBN4|GTF3C5|YTHDC1|PHF21A|POLR2A|ALX4|MMS19L|E2F3|POLR2G|RREB1|SKIL|E2F7|N4BP1|SUZ12|MLL2|ZFHX3|UBE2I|TFAP2D|CBX5|POU2F1|SMAD3|TAF13|MBD1|SETD1B|SURF5|HMGA1|SMAD9|PCQAP|ELL2|SMAD5|CHFR|HIPK2|GATAD2A|TA…
5856	5.1673e-05	0.0018997	cytoskeleton	APP|RIF1|WIPF1|FRMPD1|ESPN|ARHGAP35|AMOT|FNTA|PPP2R1A|KIF5C|FAM110C|ARHGDIA|RASSF5|FAM110B|CDC27|KIF5A|CHEK1|KIF21A|FAM65B|PSKH1|MAP2K1|GABARAPL1|TPM2|PLEKHC1|USP2|CASK|IFT80|KRT75|TUBA4B|TUBA4A|KRT73|CD2AP|CDC25B|PISD|EML6|DYNC1LI2|KATNAL1|STIM1|MYL1|CCNE1|BIN1|TBL1XR1|ZW10|MAP1A|ELMO2|STX1A|SPTBN4|ARL3|TWF2|CABP1|EPB49|KALRN|CAMSAP1|NCKIPSD|EPB41L5|CNN1|KLC4|KLC2|RACGAP1|KIF3B|EPB41L1|TTC21B|KR…
44444	6.8867e-05	0.0023564	cytoplasmic part	CYFIP1|SCOC|CHIC1|WIPF1|FRMPD1|HTR4|DCAF5|MYLK|ALKBH3|LIPE|PCMT1|FAM134A|FAM110C|FAM110B|MLYCD|AP1S3|UBASH3A|PRKAB2|GABARAPL1|MECR|NUP210|GLCE|PRKCD|FNDC3B|FRS2|IFT80|DICER1|ATG14|ATG13|CD2AP|SYTL2|NISCH|DYNC1LI2|MYL1|BIN1|HMBS|TXNIP|SERPING1|ASPHD2|VPS25|NLRX1|KIAA1012|POM121C|EPB41L1|PRKAR2A|SSR1|HAO2|STARD13|ERLIN2|A1CF|FOSL1|GLUD1|CYLD|GLUD2|FASN|GIPC1|SFXN3|PPT1|SFXN1|PAM|FXC1|TRMU|MYOM1|SRP…
15630	7.2585e-05	0.0023564	microtubule cytoskeleton	APP|RIF1|LITAF|ACTR1A|PCM1|AKAP11|FNTA|PPP2R1A|KIF5C|FAM110C|RASSF5|FAM110B|CDC27|KIF5A|CHEK1|KIF1C|KIF21A|KIF1B|PSKH1|CEP68|MAP2K1|SLC13A3|GABARAPL1|NUDC|PDCD6IP|STRBP|USP2|SHROOM3|NAV1|KIF23|IFT80|TUBA4B|SEPT2|TUBA4A|PAX2|CDC25B|PISD|EML6|DYNC1LI2|LATS2|KIFC2|KATNAL1|KIF2A|STIM1|CCNE1|TBL1XR1|ZW10|MAP1A|MAPRE1|PAFAH1B1|DCTN2|DCTN1|ARL3|KATNB1|CAMSAP1|DRP2|KLC4|KLC2|RACGAP1|KIF3B|KATNA1|MAP7|SNC…
5654	7.5404e-05	0.0023564	nucleoplasm	CCNT2|HR|CDC14B|ALKBH3|HOXA10|RPS6KA3|RPS6KA6|CDC23|CCND1|SOX17|CHEK2|CDC27|CHEK1|EPC1|OIP5|ATXN7L3|PSKH1|KPNA1|MED1|PRKAB2|SUPT16H|FBXW7|THOC4|CDC25A|CDC25B|PIAS1|WDR82|CCNE1|TBL1XR1|PPIH|CLOCK|TP53|VPS25|ANAPC1|SPTBN4|YTHDC1|RTF1|FOXO1|PHF21A|ALX4|MMS19L|E4F1|CLSPN|RREB1|SKIL|N4BP1|MLL2|ZFHX3|UBE2I|TFAP2D|CBX5|POU2F1|SMAD3|SETD1B|SURF5|HMGA1|SMAD9|ELL2|SMAD5|NFKB1|TADA1L|SMAD7|SETX|NR4A1|SON|CD…
267	0.00010197	0.0030348	cell fraction	CYFIP1|APP|IRS1|CTNND1|HTR4|IPO7|RAPGEFL1|IGF1R|BEST1|RS1|FADS6|PPP2R1A|LAMP2|KIF5A|SLC39A1|PCDHAC2|MAP2K1|SLC30A3|ACSL1|TALDO1|CASK|FRS2|ACSL4|TSC1|SYTL2|PLA2G15|KARS|SLC9A6|SCN8A|TP53|STX1A|MTMR3|SH2D2A|NPR2|SLC1A2|ADRB2|ACACA|GRK5|TSPAN9|PRKAR2A|DRD1|SCN3A|ATP6V1F|VAT1|KL|SURF5|INSR|BFAR|L1CAM|IGF2R|LRP1B|FOSL1|YRDC|SYNJ1|DLG4|CPD|GIPC1|CCDC88C|PPT1|BCL2|CSPG5|PEMT|PAF1|MAP3K13|FGFR1|AARS|AVEN…
5634	0.00012541	0.0035628	nucleus	SCOC|MYT1L|POP4|THYN1|DCAF7|BACH2|ALKBH3|ELK4|LSM11|SOX17|MYB|HOXA3|ADNP2|UBASH3A|NFRKB|RNF111|TSPYL2|MED1|PRKAB2|MBNL2|NUP210|PRKCD|LDOC1|WDR82|BIN1|PSME3|HMBS|CRAMP1L|TXNIP|TBPL1|CLOCK|VPS25|HOXB7|PRR13|ANAPC13|ZNF275|SEH1L|CDCA4|HSPA4L|COPS7B|BAZ2A|COPS7A|HMGXB4|POM121C|ALX4|MMS19L|RREB1|HOXC8|BTF3|PRPF38A|SETD1B|PBX3|IRF2BP1|NFATC3|PBX4|PHC3|ELL2|A1CF|POU6F1|TADA1L|FOSL1|SETX|FAM123B|MLLT10|P…
44464	0.0001682	0.0044225	cell part	SCOC|CHIC1|PID1|POP4|FZD10|HTR4|CLDN2|MYLK|ALKBH3|LIPE|FAM134A|LSM11|PSMD7|FAM110C|AKT3|FAM110B|C19ORF56|MLYCD|UBASH3A|PRKAB2|GABARAPL1|UNC5B|FRS2|PHKA1|LDOC1|C20ORF46|TMEM85|DICER1|HPCAL4|CD2AP|BCR|CLDN6|EML6|MYL1|PSME3|KIAA0247|CRAMP1L|TXNIP|TBPL1|ASPHD2|CLOCK|ZNF275|C11ORF10|NLRX1|MTMR3|CDCA4|COPS7B|BAZ2A|COPS7A|AGAP3|SLC5A1|LYPD5|SLC5A3|EPB41L5|HMGXB4|EPB41L1|PRKAR2A|NPBWR2|VTI1A|HAO2|PRPF38A…
5623	0.00017402	0.0044225	cell	SCOC|CHIC1|PID1|POP4|FZD10|HTR4|CLDN2|MYLK|ALKBH3|LIPE|FAM134A|LSM11|PSMD7|FAM110C|AKT3|FAM110B|C19ORF56|MLYCD|UBASH3A|PRKAB2|GABARAPL1|UNC5B|FRS2|PHKA1|LDOC1|C20ORF46|TMEM85|DICER1|HPCAL4|CD2AP|BCR|CLDN6|EML6|MYL1|PSME3|KIAA0247|CRAMP1L|TXNIP|TBPL1|ASPHD2|CLOCK|ZNF275|C11ORF10|NLRX1|MTMR3|CDCA4|COPS7B|BAZ2A|COPS7A|AGAP3|SLC5A1|LYPD5|SLC5A3|EPB41L5|HMGXB4|EPB41L1|PRKAR2A|NPBWR2|VTI1A|HAO2|PRPF38A…
44446	0.0001769	0.0044225	intracellular organelle part	WIPF1|POP4|ALKBH3|LSM11|SOX17|FAM110C|FAM110B|MYB|AP1S3|TSPYL2|MED1|PRKAB2|GABARAPL1|NUP210|GLCE|IFT80|CD2AP|EML6|DYNC1LI2|WDR82|MYL1|MAP1A|TXNIP|SERPING1|ASPHD2|CLOCK|VPS25|ANAPC13|ZNF275|NLRX1|SEH1L|COPS7B|BAZ2A|COPS7A|KIAA1012|POM121C|ALX4|MMS19L|SSR1|RREB1|STARD13|PRPF38A|SETD1B|PBX4|ERLIN2|ELL2|A1CF|TADA1L|SETX|GLUD1|GLUD2|SFXN3|SFXN1|STRN|CDK12|PAM|EZH1|FXC1|MYOM1|ELL|PHF20|SRPR|CHP|MRPL37|…
44422	0.00025007	0.0060114	organelle part	WIPF1|POP4|ALKBH3|LSM11|SOX17|FAM110C|FAM110B|MYB|AP1S3|TSPYL2|MED1|PRKAB2|GABARAPL1|NUP210|GLCE|IFT80|CD2AP|EML6|DYNC1LI2|WDR82|MYL1|MAP1A|TXNIP|SERPING1|ASPHD2|CLOCK|VPS25|ANAPC13|ZNF275|NLRX1|SEH1L|COPS7B|BAZ2A|COPS7A|KIAA1012|POM121C|ALX4|MMS19L|SSR1|RREB1|STARD13|PRPF38A|SETD1B|PBX4|ERLIN2|ELL2|A1CF|TADA1L|SETX|GLUD1|GLUD2|GIPC1|SFXN3|SFXN1|STRN|CDK12|PAM|EZH1|FXC1|MYOM1|ELL|PHF20|SRPR|CHP|M…
5874	0.0002624	0.0060741	microtubule	DCTN2|DCTN1|KATNB1|CAMSAP1|KLC4|KLC2|RACGAP1|KIF3B|KIF5C|FAM110C|KATNA1|RASSF5|CDC27|KIF5A|MAP7|KIF1C|KIF21A|KIF1B|FSD1|MAP4|PCNT|MAP9|CLASP1|MAP2K1|GABARAPL1|NUDC|ODF2|SHROOM3|NAV1|KIF23|TUBA4B|TUBA4A|EML6|DYNC1LI2|KIFC2|KATNAL1|STIM1|TBL1XR1|ZW10|MAP1A|DYNLRB1|CALM1|MAPRE1|PAFAH1B1|SNTB2
5770	0.00028909	0.0064529	late endosome	TMEM55A|TMEM55B|PARM1|SLC30A3|MMD|VPS4A|VPS33B|SLC30A4|SLC11A2|M6PR|VPS37C|CYBASC3|KIAA0226|MAP2K1IP1|VAMP7|CLCN4|LAMP2|NBR1|CHMP4C|RAB9A|ATP7A|CD300LG
5765	0.00030973	0.0066752	lysosomal membrane	SLC36A1|TMEM55A|CD164|TMEM55B|SORT1|MMD|BRI3|GBA|VPS33B|SLC11A2|M6PR|C1ORF85|LITAF|IGF2R|CYBASC3|ZNRF2|VAMP7|LAMP2|ACPP|SLC15A4
45202	0.0003683	0.007673	synapse	SNAP25|CYFIP1|APP|CLSTN1|ICA1|GRIK2|RIMS3|GRM7|NCS1|ERC2|DLGAP2|EPHA7|UNC13A|SLC30A3|CASK|MYRIP|PRSS12|ENAH|LPHN1|ADORA2A|SYPL1|BIN1|VAMP1|STX1A|NLGN1|CHRNA5|SLC1A2|CABP1|ZNRF2|ADRBK1|CHRNE|STXBP5|DMD|GABRE|RABAC1|PDLIM5|SYT4|SEPT11|SYT3|GAD1|INSR|SIAH1|SAMD4A|L1CAM|GRIN1|FOSL1|ARHGAP32|DLG4|SYT10|CPD|GIPC1|PPT1|STRN|PVRL1|SNTB2|CDK5R1
32991	0.00042207	0.0085095	macromolecular complex	CYFIP1|WIPF1|POP4|DCAF8|DCAF5|DCAF7|CDC23|LSM11|PSMD7|SOX17|PPP2R1A|FAM110C|RASSF5|CDC27|EPC1|KIF21A|AP1S3|ATXN7L3|MED1|PRKAB2|GABARAPL1|NUP210|COG5|SLC11A2|DICER1|ATG13|CD2AP|UHMK1|EML6|DYNC1LI2|KATNAL1|WDR82|MYL1|ZW10|PSME3|MAP1A|KCNQ5|CLOCK|TP53|STX1A|ANAPC13|SEH1L|MAGED1|STXBP1|EIF5A2|COPS7B|BAZ2A|COPS7A|PIK3R1|C10ORF46|APOO|RACGAP1|POM121C|PCBP4|PRKAR2A|PCBP1|PCBP2|VTI1A|MAP7|ALX4|MMS19L|MAP…
5768	0.00058069	0.011036	endosome	SNAP25|CHP|TNFAIP1|HTR4|SLC6A4|MAP2K1IP1|LAMP2|ATP7A|ATP6V0B|SLC30A3|IL15|MMD|VPS33B|SLC30A4|SLC11A2|VPS37C|FRS2|VAMP8|NISCH|BACE1|BACE2|VAMP7|SLC9A6|TRAF6|RAPGEF1|CHMP4C|VPS25|TMEM55A|TMEM55B|PARM1|VPS4A|LRP2|ADRB2|TRAK1|ZNRF2|SNX1|GGA3|RAB11FIP2|CD300LG|RAB11FIP5|CD164|SYT3|SORT1|INSR|SIAH1|M6PR|IGF2R|CYBASC3|KIAA0226|ARHGAP32|CLCN5|CLCN4|NBR1|RAB9A|TAB3|PI4KB|NF2
5903	0.00058269	0.011036	brush border	B4GALT1|SLC11A2|SLC5A1|LRP2|ESPN|GNA13|RS1|MYO1C|GIPC1|GNA12|PRSS7|PEMT|DRD5
151	0.00062768	0.011538	ubiquitin ligase complex	ANAPC13|FBXO27|CUL2|DCAF8|TNFAIP1|C10ORF46|FBXO21|BMI1|DCAF5|DCAF7|CDC23|CDC27|RBBP6|DCAF10|ZER1|SMURF2|FBXW7|FBXO17|UBE4A|WWP1|UBE4B|FBXO10|RNF144B|PAM|ANAPC1
5938	0.00070591	0.012606	cell cortex	SPTBN4|CABP1|AKAP12|SEPT8|PARD6B|GRM7|CLASP1|SPTBN2|SNCA|SEPT11|MAP2K1|PLEKHC1|TSC1|NRBP1|SEPT2|ANLN|ARHGAP32|CAPZA3|DLG4|GIPC1|TRAF6|CAPZA2|TRIP10|MAPRE1|PAFAH1B1
5774	0.00083766	0.014543	vacuolar membrane	SLC36A1|TMEM55A|CD164|TMEM55B|ATP6V0B|SORT1|MMD|BRI3|GBA|VPS33B|ATG9A|SLC11A2|M6PR|C1ORF85|LITAF|IGF2R|CYBASC3|ZNRF2|VAMP7|LAMP2|ACPP|SLC15A4|ATP6V1F
44430	0.00088466	0.014873	cytoskeletal part	APP|RIF1|WIPF1|ESPN|AMOT|FNTA|KIF5C|FAM110C|RASSF5|FAM110B|CDC27|KIF5A|CHEK1|KIF21A|PSKH1|MAP2K1|GABARAPL1|TPM2|PLEKHC1|USP2|IFT80|KRT75|TUBA4B|TUBA4A|KRT73|CD2AP|CDC25B|PISD|EML6|DYNC1LI2|KATNAL1|STIM1|MYL1|CCNE1|TBL1XR1|ZW10|MAP1A|STX1A|SPTBN4|ARL3|CABP1|CAMSAP1|NCKIPSD|KLC4|KLC2|RACGAP1|KIF3B|KRTAP4-4|MAP7|E4F1|NPHP4|MAP4|EVI5|MAP9|SPTBN2|ODF2|CEP350|MYO5A|GFAP|IFT20|ANLN|ARHGAP32|DLG4|CPD|STR…
44428	0.00091075	0.014873	nuclear part	POP4|ALKBH3|RPS6KA3|RPS6KA6|CDC23|LSM11|SOX17|CHEK2|CDC27|MYB|CHEK1|EPC1|ATXN7L3|TSPYL2|MED1|PRKAB2|NUP210|WDR82|TAGLN2|CLOCK|TP53|VPS25|ANAPC13|SPTBN4|ZNF275|SEH1L|EIF5A2|COPS7B|BAZ2A|COPS7A|RTF1|POM121C|PDCD11|ALX4|MMS19L|RREB1|N4BP1|PRPF38A|SETD1B|SURF5|TREX1|PBX4|ELL2|A1CF|TADA1L|SETX|PAF1|HIST1H4H|CDK12|CALM1|RCOR3|PAM|EZH1|ELL|PHF20|WASL|MLL|TAF7L|MED11|PCM1|ZMYM2|JARID2|KIF23|MED26|CBFA2T3…
30426	0.00094408	0.014873	growth cone	SNAP25|DCTN2|MYO5A|KATNB1|TSC1|DICER1|GRIN1|DRP2|KATNA1|PIB5PA|ERC2|PVRL1|PAFAH1B1|SNCA|CDK5R1
43198	0.00095189	0.014873	dendritic shaft	APP|GRM7|ADRBK1|GIPC1|SLC1A2|PIB5PA|HTR2A
31410	0.0011079	0.015901	cytoplasmic vesicle	APP|CHIC1|GALNT13|WIPF1|RAB3D|ICA1|AP2A1|PIK3C2A|AMOT|C14ORF1|CAMKV|ADAMTS1|SMPD1|LAMP2|NCS1|KIF1B|AP1S3|ATP7A|RAB8B|PDCD6IP|SLC30A3|VWF|VPS33B|SLC30A4|ATG9A|SLC11A2|KIAA0174|ENTPD7|OCRL|MYRIP|PRSS12|PDIA6|CD2AP|SYTL2|TLR1|BACE1|TBC1D2|VAMP7|SYPL1|TMEM33|BIN1|SCN8A|ATP6V1B2|VAMP1|SERPING1|STX1A|USP14|FIGF|STXBP3|LMAN2L|STXBP1|GNAI3|FURIN|LRP2|DLL1|DRD1IP|LRP6|GNA13|IFT74|RACGAP1|STXBP5|UQCC|RABAC…
31981	0.0011163	0.015901	nuclear lumen	CCNT2|POP4|HR|FGF1|CDC14B|ALKBH3|HOXA10|RPS6KA3|RPS6KA6|CDC23|CCND1|SOX17|CHEK2|CDC27|MYB|CHEK1|EPC1|OIP5|ZNF326|ATXN7L3|PSKH1|KPNA1|TSPYL2|MED1|PRKAB2|SUPT16H|FBXW7|THOC4|ILF2|CDC25A|CDC25B|PIAS1|WDR82|CCNE1|TBL1XR1|PPIH|CLOCK|TP53|VPS25|ANAPC1|SPTBN4|ZNF275|YTHDC1|BAZ2A|RTF1|FOXO1|PHF21A|PDCD11|ZMAT3|ALX4|MMS19L|E4F1|CLSPN|RREB1|SKIL|N4BP1|MLL2|ZFHX3|UBE2I|TFAP2D|CBX5|POU2F1|SMAD3|SETD1B|SURF5|…
5643	0.0011194	0.015901	nuclear pore	SEH1L|NXT1|NUP188|NUP210|EIF5A2|XPO7|SENP2|IPO7|MYO1C|POM121C|NUP50|NUP35|KPNA4|KPNA3|KPNA1
30427	0.0011194	0.015901	site of polarized growth	SNAP25|DCTN2|MYO5A|KATNB1|TSC1|DICER1|GRIN1|DRP2|KATNA1|PIB5PA|ERC2|PVRL1|PAFAH1B1|SNCA|CDK5R1
307	0.0012282	0.017058	cyclin-dependent protein kinase holoenzyme complex	CCND3|CCND2|CDK6|CCND1|CDK4|CDK5R1
16604	0.0014509	0.019489	nuclear body	SPTBN4|DDX3X|ELL|YTHDC1|HR|PCM1|ZMYM2|CHEK2|OIP5|RREB1|SKIL|N4BP1|PSKH1|UBE2I|MBD1|SETD1B|PLRG1|SENP2|THOC4|CHFR|PIAS1|HIPK2|GATAD2A|SKI|NCOR2|SON|PRPF18|RFWD2|PPIH|CDK12|TP53|HSPA1B
5815	0.0014656	0.019489	microtubule organizing center	DCTN2|KATNB1|LITAF|ACTR1A|PCM1|AKAP11|FAM110C|KATNA1|FAM110B|CDC27|CHEK1|SNCG|NPHP4|FSD1|PCNT|EVI5|CLASP1|PSKH1|CEP68|SLC13A3|PDCD6IP|ODF2|PCGF5|CEP350|USP2|LCA5|PDE4DIP|NAV1|IFT80|PAX2|CDC25B|PISD|IFT20|TTLL7|LATS2|KIF2A|CCNE1|CCDC64|TACC1|CALM1|MAPRE1|PAFAH1B1
35097	0.0015583	0.019876	histone methyltransferase complex	SUZ12|MLL2|CBX5|PHF20|SETD1B|MLL|C18ORF37|AEBP2|WDR82|TAF7|JARID2|OGT|EZH1
34708	0.0015583	0.019876	methyltransferase complex	SUZ12|MLL2|CBX5|PHF20|SETD1B|MLL|C18ORF37|AEBP2|WDR82|TAF7|JARID2|OGT|EZH1
48471	0.0017444	0.021805	perinuclear region of cytoplasm	SNAP25|CYFIP1|APP|PTPRR|BRI3|WWC1|VPS4A|TWF2|PTPRM|AATK|CABP1|KALRN|CTIF|ATXN2|STK33|NDOR1|BAG5|PRKAR2A|NCS1|KIF5A|GOLGA1|MAP7|SNCG|NOS1|ATP7A|PAK2|SYT4|MAP2K1|SORT1|ITGA2|GALNT1|VPS33B|SLC11A2|TYR|TARBP2|IGF2R|SEPT2|CD2AP|MRAP|CYLD|SERBP1|TRIP10|TRIM37|PI4KB|NF2|HSPA1B|PAFAH1B1|CDK5R1
31982	0.0018114	0.022055	vesicle	APP|CHIC1|GALNT13|WIPF1|RAB3D|ICA1|AP2A1|PIK3C2A|AMOT|C14ORF1|CAMKV|ADAMTS1|SMPD1|LAMP2|NCS1|KIF1B|AP1S3|ATP7A|RAB8B|PDCD6IP|SLC30A3|VWF|VPS33B|SLC30A4|ATG9A|SLC11A2|KIAA0174|ENTPD7|OCRL|MYRIP|PRSS12|PDIA6|CD2AP|SYTL2|TLR1|BACE1|MRAP|TBC1D2|VAMP7|SYPL1|TMEM33|BIN1|SCN8A|ATP6V1B2|VAMP1|SERPING1|STX1A|USP14|FIGF|STXBP3|LMAN2L|STXBP1|GNAI3|FURIN|LRP2|DLL1|DRD1IP|LRP6|GNA13|IFT74|RACGAP1|STXBP5|UQCC|…
44459	0.001835	0.022055	plasma membrane part	CYFIP1|APP|DIXDC1|FZD10|HTR4|GRPR|CLDN2|SLC4A4|LIPE|KDR|EPHA7|UNC13A|PLEKHC1|SLC11A2|FRS2|SYTL2|CLDN6|TYRO3|KCNQ5|EPHA1|STX1A|STXBP3|UMOD|SLC5A1|SLC5A3|EPB41L5|PCDHA1|TSPAN9|PRKAR2A|PCDHA5|MAP7|PCDHA4|PCDHA3|STXBP5|PCDHA2|RCE1|KCNN4|PCDHA8|SCN3A|PCDHA7|PCDHA6|PCDH21|INSR|FZD6|NMBR|L1CAM|GNG11|DCLK1|CYLD|FXYD2|CD28|PEMT|STRN|CD40|TNFRSF13B|KCNC4|ICA1|PTPRM|PTPRJ|AP2A1|GRIK2|SLC6A4|MMP24|SLC22A17|N…
44437	0.0018754	0.022115	vacuolar part	SLC36A1|TMEM55A|CD164|TMEM55B|ATP6V0B|SORT1|MMD|BRI3|GBA|VPS33B|ATG9A|SLC11A2|M6PR|C1ORF85|LITAF|IGF2R|CYBASC3|ZNRF2|VAMP7|LAMP2|ACPP|SLC15A4|ATP6V1F
35253	0.0024002	0.027781	ciliary rootlet	APP|KLC2|KIF5C|KIF5A
5871	0.0027646	0.031404	kinesin complex	KLC4|KLC2|KIF3B|KIF5C|KIF5A|KIF23
5875	0.0028138	0.031404	microtubule associated complex	DCTN2|DCTN1|KATNB1|KIF23|KLC4|ACTR1A|DYNC1LI2|KLC2|FNTA|KIF3B|KIF5C|MAP1A|KIF5A|MAP7|KIF1B|DYNLRB1|MAP4|PAFAH1B1
31902	0.0030846	0.033823	late endosome membrane	TMEM55A|TMEM55B|MMD|VPS4A|VPS33B|SLC11A2|VPS37C|CYBASC3|MAP2K1IP1|VAMP7|CLCN4|CHMP4C|CD300LG
10369	0.0033508	0.035496	chromocenter	SALL1|CBX5|OIP5
5686	0.0033508	0.035496	U2 snRNP	SNRPA1|SNRPB2|MSL1
5829	0.0036781	0.038313	cytosol	PANK1|IRS1|FRMPD1|CTNND1|IRS2|FGF1|ARHGAP35|MYLK|BEST1|RPS6KA3|LIPE|RPS6KA6|COL4A3BP|CDC23|RGS3|FNTA|CCND1|PPP2R1A|ARHGDIA|CDC27|MLYCD|AP1S3|UBASH3A|CHAC1|BTRC|SH3GL2|KPNA1|PRKAB2|MAP2K1|COG5|ACSL1|PLEKHC1|CTNNBIP1|PRKCD|TALDO1|CASK|TSC1|ATG13|TUBA4A|CDC25B|PISD|NISCH|KARS|CCNE1|SMS|CHMP4C|UBE2V1|RAF1|TP53|ANAPC1|ISCU|SPTBN4|PFKFB1|PFKFB4|PFKFB3|STXBP3|EIF5A2|HTRA2|ALOX12|PIK3R1|KALRN|FOXO1|NDOR1…
5802	0.0040201	0.041006	trans-Golgi network	BACE1|SNAP25|ATXN2|GGA3|SLC9A6|CPD|GOLGA1|SLC11A2|FURIN|GCC2|ATP7A|IGF2R
16605	0.0040678	0.041006	PML body	SKI|SPTBN4|UBE2I|ZMYM2|CHEK2|TP53|SKIL|N4BP1|CHFR
44456	0.0042448	0.042111	synapse part	NLGN1|CHRNA5|CLSTN1|ICA1|SLC1A2|GRIK2|CABP1|ZNRF2|GRM7|CHRNE|NCS1|STXBP5|GABRE|RABAC1|ERC2|PDLIM5|DLGAP2|SYT4|SYT3|EPHA7|UNC13A|SLC30A3|SIAH1|L1CAM|PRSS12|GRIN1|FOSL1|ARHGAP32|LPHN1|ADORA2A|SYPL1|BIN1|DLG4|SYT10|CPD|GIPC1|PPT1|VAMP1|STRN|STX1A
Molecular function pathways
GO-ID	p-value	corr p-value	Description	Genes in test set
5623	6.8968e-15	4.2829e-12	cell	ATF1|TDRKH|SLC4A1AP|CHIC1|OSGEPL1|POP1|ITSN1|ZNF291|TESK2|TMEM97|ALKBH3|PSMD9|PSMD7|DPYSL2|PPP4R4|RAVER2|FAM110B|BBX|PKNOX2|STARD3|SAP30BP|C5ORF13|ZNF281|RFX2|UNC5C|FRS2|UNC5D|PDZK1|EML1|CD2AP|EML4|MYL6|MTHFD1|RFX6|PRKAR1A|RFX7|MYL1|PSME3|KIAA0247|DDIT4|RFX5|TBPL1|CLOCK|ATF3|IHPK3|MTMR1|COL13A1|PADI6|MRPL18|CDCA7|KIAA0284|COPS7B|BAZ2B|SLC5A3|EPB41L5|GRIN2A|C5|HSPH1|ZBTB7A|PPARGC1A|PPARGC1B|ATG5|J…
44464	1.6651e-14	5.1702e-12	cell part	ATF1|TDRKH|SLC4A1AP|CHIC1|OSGEPL1|POP1|ITSN1|ZNF291|TESK2|TMEM97|ALKBH3|PSMD9|PSMD7|DPYSL2|PPP4R4|RAVER2|FAM110B|BBX|PKNOX2|STARD3|SAP30BP|C5ORF13|ZNF281|RFX2|UNC5C|FRS2|UNC5D|PDZK1|EML1|CD2AP|EML4|MYL6|MTHFD1|RFX6|PRKAR1A|RFX7|MYL1|PSME3|KIAA0247|DDIT4|RFX5|TBPL1|CLOCK|ATF3|IHPK3|MTMR1|COL13A1|PADI6|MRPL18|CDCA7|KIAA0284|COPS7B|BAZ2B|SLC5A3|EPB41L5|GRIN2A|C5|HSPH1|ZBTB7A|PPARGC1A|PPARGC1B|ATG5|J…
5622	2.3744e-12	4.915e-10	intracellular	ATF1|TDRKH|SLC4A1AP|CHIC1|OSGEPL1|POP1|ITSN1|ZNF291|TESK2|TMEM97|ALKBH3|PSMD9|PSMD7|DPYSL2|PPP4R4|RAVER2|FAM110B|BBX|PKNOX2|STARD3|SAP30BP|C5ORF13|ZNF281|RFX2|FRS2|PDZK1|EML1|CD2AP|EML4|MYL6|MTHFD1|RFX6|PRKAR1A|RFX7|MYL1|PSME3|DDIT4|RFX5|TBPL1|CLOCK|ATF3|IHPK3|PADI6|MRPL18|CDCA7|KIAA0284|COPS7B|BAZ2B|EPB41L5|GRIN2A|HSPH1|ZBTB7A|PPARGC1A|PPARGC1B|ATG5|JAG2|B3GALNT2|LYN|EDEM3|MCTS1|ZNF264|FUCA1|ERL…
44424	1.1144e-10	1.7302e-08	intracellular part	ATF1|TDRKH|SLC4A1AP|CHIC1|OSGEPL1|POP1|ITSN1|ZNF291|TESK2|TMEM97|ALKBH3|PSMD9|PSMD7|DPYSL2|PPP4R4|RAVER2|FAM110B|BBX|PKNOX2|STARD3|SAP30BP|C5ORF13|ZNF281|RFX2|FRS2|PDZK1|EML1|CD2AP|EML4|MYL6|MTHFD1|RFX6|PRKAR1A|RFX7|MYL1|PSME3|DDIT4|RFX5|TBPL1|CLOCK|ATF3|IHPK3|PADI6|MRPL18|CDCA7|KIAA0284|COPS7B|BAZ2B|EPB41L5|GRIN2A|HSPH1|ZBTB7A|PPARGC1A|PPARGC1B|ATG5|JAG2|B3GALNT2|LYN|EDEM3|MCTS1|ZNF264|FUCA1|ERL…
43226	8.021e-08	9.9621e-06	organelle	ATF1|TDRKH|SLC4A1AP|CHIC1|OSGEPL1|POP1|ITSN1|ZNF291|TESK2|TMEM97|ALKBH3|PSMD9|DPYSL2|RAVER2|FAM110B|BBX|PKNOX2|STARD3|SAP30BP|C5ORF13|ZNF281|RFX2|FRS2|PDZK1|EML1|CD2AP|EML4|MYL6|MTHFD1|RFX6|RFX7|MYL1|PSME3|RFX5|TBPL1|CLOCK|ATF3|IHPK3|PADI6|MRPL18|CDCA7|KIAA0284|COPS7B|BAZ2B|EPB41L5|GRIN2A|ZBTB7A|PPARGC1A|PPARGC1B|ATG5|B3GALNT2|LYN|EDEM3|ZNF264|FUCA1|ERLIN1|NR2F2|SNF8|ZNF35|BTBD10|C20ORF23|MLLT10|…
43229	9.7794e-08	1.0122e-05	intracellular organelle	ATF1|TDRKH|SLC4A1AP|CHIC1|OSGEPL1|POP1|ITSN1|ZNF291|TESK2|TMEM97|ALKBH3|PSMD9|DPYSL2|RAVER2|FAM110B|BBX|PKNOX2|STARD3|SAP30BP|C5ORF13|ZNF281|RFX2|FRS2|PDZK1|EML1|CD2AP|EML4|MYL6|MTHFD1|RFX6|RFX7|MYL1|PSME3|RFX5|TBPL1|CLOCK|ATF3|IHPK3|PADI6|MRPL18|CDCA7|KIAA0284|COPS7B|BAZ2B|EPB41L5|GRIN2A|ZBTB7A|PPARGC1A|PPARGC1B|ATG5|B3GALNT2|LYN|EDEM3|ZNF264|FUCA1|ERLIN1|NR2F2|SNF8|ZNF35|BTBD10|C20ORF23|MLLT10|…
5634	1.7076e-07	1.5149e-05	nucleus	ATF1|SLC4A1AP|POP1|MAML1|ZNF291|TESK2|TMEM97|BACH1|BACH2|ALKBH3|ELK4|PSMD9|RAVER2|L3MBTL|BBX|DIP2B|DIP2C|JUNB|HOXA5|PKNOX2|SAP30BP|MBNL1|C5ORF13|MBNL2|ZNF281|REV1|RFX2|SOX13|PDZK1|SOX12|HCFC2|RFX6|WDR82|RFX7|ZSCAN22|PSME3|RFX5|TBPL1|HOXB8|CLOCK|ATF3|TSPYL4|IHPK3|ZSCAN29|ZNF397|PADI6|CDCA7|PRDM15|COPS7B|BAZ2B|MTDH|NTHL1|NRBF2|ZNF148|ZBTB7A|PPARGC1A|PPARGC1B|NKX2-2|LYN|ZNF264|ZNF382|SETD1B|NFATC3|I…
5737	2.2394e-06	0.00017383	cytoplasm	TDRKH|SLC4A1AP|CHIC1|OSGEPL1|POP1|ITSN1|ZNF291|TESK2|TMEM97|ALKBH3|DPYSL2|PPP4R4|RAVER2|FAM110B|PKNOX2|STARD3|C5ORF13|FRS2|PDZK1|EML1|CD2AP|EML4|MTHFD1|PRKAR1A|MYL1|PSME3|DDIT4|TBPL1|CLOCK|IHPK3|PADI6|MRPL18|KIAA0284|COPS7B|EPB41L5|HSPH1|PPARGC1A|ATG5|JAG2|B3GALNT2|LYN|EDEM3|MCTS1|FUCA1|ERLIN1|SNF8|MOV10|MLLT10|SFXN4|SFXN1|RNF220|ARF4|PIGX|JPH4|EEA1|JAK1|ELOVL5|LRRC49|RRAS2|SIRT1|MED28|C12ORF48|C…
43227	5.3061e-06	0.00035694	membrane-bounded organelle	ATF1|TDRKH|SLC4A1AP|CHIC1|OSGEPL1|POP1|ITSN1|ZNF291|TESK2|TMEM97|ALKBH3|PSMD9|DPYSL2|RAVER2|FAM110B|BBX|PKNOX2|STARD3|SAP30BP|C5ORF13|ZNF281|RFX2|FRS2|PDZK1|CD2AP|MTHFD1|RFX6|RFX7|PSME3|RFX5|TBPL1|CLOCK|ATF3|IHPK3|PADI6|MRPL18|CDCA7|COPS7B|BAZ2B|ZBTB7A|PPARGC1A|PPARGC1B|ATG5|B3GALNT2|LYN|EDEM3|ZNF264|FUCA1|ERLIN1|NR2F2|SNF8|ZNF35|BTBD10|MLLT10|SFXN4|SFXN1|ARF4|PIGX|MECP2|JPH4|EEA1|JAK1|ELOVL5|TEX…
43231	5.7478e-06	0.00035694	intracellular membrane-bounded organelle	ATF1|TDRKH|SLC4A1AP|CHIC1|OSGEPL1|POP1|ITSN1|ZNF291|TESK2|TMEM97|ALKBH3|PSMD9|DPYSL2|RAVER2|FAM110B|BBX|PKNOX2|STARD3|SAP30BP|C5ORF13|ZNF281|RFX2|FRS2|PDZK1|CD2AP|MTHFD1|RFX6|RFX7|PSME3|RFX5|TBPL1|CLOCK|ATF3|IHPK3|PADI6|MRPL18|CDCA7|COPS7B|BAZ2B|ZBTB7A|PPARGC1A|PPARGC1B|ATG5|B3GALNT2|LYN|EDEM3|ZNF264|FUCA1|ERLIN1|NR2F2|SNF8|ZNF35|BTBD10|MLLT10|SFXN4|SFXN1|ARF4|PIGX|MECP2|JPH4|EEA1|JAK1|ELOVL5|TEX…
45202	0.00012262	0.0064925	synapse	GABRB1|DOC2A|SH3KBP1|ITSN1|PIK3CD|PPP1R9A|GRM3|RIMS1|TRIM9|NCS1|PSD3|DLGAP1|NEFM|BSN|ERC2|DLGAP2|DLGAP4|MAGI2|SYNGR3|SYN2|YWHAZ|SEPT3|ENAH|SYPL1|PRKAR1A|VAMP3|GRIA2|FAM79A|CABP4|SLC1A2|FBXO45|CACNA1C|LIN7C|ZNRF1|GRIN2A|CAMK2N1|CALD1|ERBB4|STXBP5|DMD|LGI1|DTNA|MAGEE1|DTNB|HOMER2|GABRA5|SIAH1|CADPS|SAMD4A|LRFN2|DLG2|SNAPAP|DMXL2|RIMBP2|CNTN2|APBA1|SNTB2|PICALM
44451	0.00012546	0.0064925	nucleoplasm part	ATF1|RARG|DDX46|ELL|PHF20|MAML1|EIF4A3|SIX1|ARID4A|YEATS4|TTF1|MLL|HOXA11|PPP1CB|PNN|ING5|HNRPM|XPO1|ZMYM2|TOPBP1|JARID2|CCNL1|BRD1|EED|TEX10|PRPF40A|SIRT1|SUPT3H|SAP30|NCOR2|TFDP1|WDR82|THRAP6|CLOCK|MCM2|HDAC5|HLF|YTHDC1|SATB2|CREM|HDAC8|HDAC9|NPAS2|MTA1|NACC2|TAF1A|NRIP1|E2F3|TBL1X|PPARGC1A|E2F7|PPARGC1B|SMAD2|MLL2|TCF7L2|WWTR1|SMAD1|UBE2I|CPSF6|NFYB|TAF13|SETD1B|MGA|PYHIN1|EAF1|INTS2|GTF2H1|SN…
932	0.00024647	0.011774	cytoplasmic mRNA processing body	MOV10|EIF2C3|LIN28A|RKHD3|EIF2C1|TNRC6A|DCP2|EDC3|TNRC6B
31982	0.00052558	0.023313	vesicle	CHIC1|DGKD|DOC2A|ATP8A1|WIPF1|SH3KBP1|ITGB3|RAB3D|ITSN1|CLTC|AP4E1|AP2A1|ECE2|TRIM9|HERC3|GJA1|NCS1|ANXA7|AP3S1|ERMAP|GPR177|SCYL2|CPA3|PLA2G4D|ANXA3|SLC30A4|AP1B1|FNDC3A|SYNGR3|SYN2|ZDHHC17|YWHAZ|CD2AP|EPN2|SYPL1|SCN8A|RAB38|RAB7A|VAMP3|CAMK2B|GRIA2|BECN1|SEC23A|CAMK2D|NOTCH1|FAM79A|STXBP1|WAS|HTT|NOD2|THBS2|NCALD|LRP6|GNA13|ZNRF1|PAK1|CALCR|NEU1|NTF3|STX6|STXBP5|MYH11|STX2|RFFL|LDLR|SEC23B|VAT1…
16023	0.0006148	0.024422	cytoplasmic membrane-bounded vesicle	CHIC1|DGKD|DOC2A|ATP8A1|WIPF1|SH3KBP1|ITGB3|RAB3D|ITSN1|CLTC|AP4E1|AP2A1|ECE2|TRIM9|HERC3|GJA1|NCS1|AP3S1|GPR177|SCYL2|CPA3|PLA2G4D|ANXA3|SLC30A4|AP1B1|FNDC3A|SYNGR3|SYN2|ZDHHC17|YWHAZ|CD2AP|EPN2|SYPL1|SCN8A|RAB38|RAB7A|VAMP3|CAMK2B|GRIA2|BECN1|SEC23A|CAMK2D|NOTCH1|FAM79A|STXBP1|HTT|THBS2|NCALD|GNA13|ZNRF1|PAK1|CALCR|NEU1|NTF3|STX6|STXBP5|MYH11|STX2|RFFL|LDLR|SEC23B|VAT1|GALNT7|SPAG9|SMAD1|SEC24A…
31988	0.00062924	0.024422	membrane-bounded vesicle	CHIC1|DGKD|DOC2A|ATP8A1|WIPF1|SH3KBP1|ITGB3|RAB3D|ITSN1|CLTC|AP4E1|AP2A1|ECE2|TRIM9|HERC3|GJA1|NCS1|AP3S1|GPR177|SCYL2|CPA3|PLA2G4D|ANXA3|SLC30A4|AP1B1|FNDC3A|SYNGR3|SYN2|ZDHHC17|YWHAZ|CD2AP|EPN2|SYPL1|SCN8A|RAB38|RAB7A|VAMP3|CAMK2B|GRIA2|BECN1|SEC23A|CAMK2D|NOTCH1|FAM79A|STXBP1|WAS|HTT|THBS2|NCALD|GNA13|ZNRF1|PAK1|CALCR|NEU1|NTF3|STX6|STXBP5|MYH11|STX2|RFFL|LDLR|SEC23B|VAT1|GALNT7|SPAG9|SMAD1|SE…
31410	0.0010656	0.038111	cytoplasmic vesicle	CHIC1|DGKD|DOC2A|ATP8A1|WIPF1|SH3KBP1|ITGB3|RAB3D|ITSN1|CLTC|AP4E1|AP2A1|ECE2|TRIM9|HERC3|GJA1|NCS1|AP3S1|ERMAP|GPR177|SCYL2|CPA3|PLA2G4D|ANXA3|SLC30A4|AP1B1|FNDC3A|SYNGR3|SYN2|ZDHHC17|YWHAZ|CD2AP|EPN2|SYPL1|SCN8A|RAB38|RAB7A|VAMP3|CAMK2B|GRIA2|BECN1|SEC23A|CAMK2D|NOTCH1|FAM79A|STXBP1|HTT|THBS2|NCALD|LRP6|GNA13|ZNRF1|PAK1|CALCR|NEU1|NTF3|STX6|STXBP5|MYH11|STX2|RFFL|LDLR|SEC23B|VAT1|GALNT7|SPAG9|S…
12506	0.0011047	0.038111	vesicle membrane	CAMK2B|GRIA2|SEC23A|CAMK2D|DOC2A|ATP8A1|SH3KBP1|ITGB3|CLTC|AP4E1|WAS|AP2A1|ECE2|NCALD|ZNRF1|GJA1|STXBP5|AP3S1|LDLR|SEC23B|GPR177|VAT1|SEC24A|PLA2G4D|ANXA3|CADPS|AP1B1|RAB27B|MARCH8|FNDC3A|ZDHHC17|EPN2|MARCH3|SEC23IP|NECAP1|SYPL1|SNAPAP|DMXL2|SNTB2
19717	0.0012878	0.042089	synaptosome	DOC2A|SH3KBP1|ITSN1|MAGI2|SAMD4A|LIN7C|PPP1R9A|SLC6A3|GNAO1|DRP2|GRIN2A|SNAPAP|CAMK2N1|DPYSL2|ACP2|ITGA5|BSN|ERC2|VAMP3
30659	0.001514	0.047009	cytoplasmic vesicle membrane	CAMK2B|GRIA2|SEC23A|CAMK2D|DOC2A|ATP8A1|SH3KBP1|ITGB3|CLTC|AP4E1|AP2A1|ECE2|NCALD|ZNRF1|GJA1|STXBP5|AP3S1|LDLR|SEC23B|GPR177|VAT1|SEC24A|PLA2G4D|ANXA3|CADPS|AP1B1|RAB27B|MARCH8|ZDHHC17|EPN2|MARCH3|SEC23IP|NECAP1|SYPL1|SNAPAP|DMXL2|SNTB2
