# Supplementary material for: MiR-30e-5p and MiR-15a-5p Expressions in Plasma and Urine of Type 1 Diabetic Patients With Diabetic Kidney Disease
Source: Front Genet. 2019 Jun 12;10:563. doi: 10.3389/fgene.2019.00563 (PMC6582252; doi:10.3389/fgene.2019.00563)
Supplement: Supplementary file 4 [file Table_2.XLS]

## Sheet: Vias do miR-30
Supplementary table 2. Enriched pathways for miR-30e-5p
Biological process
GO-ID	p-value	corr p-value	Description	Genes in test set
6357	3.1358e-10	7.2866e-07	regulation of transcription from RNA polymerase II promoter	ATF1|FOXA1|MAML1|RORA|PRDM1|IKZF2|TTF1|BACH1|SALL4|SOX9|JUNB|HOXA5|PKNOX2|IFNAR2|SMARCC2|ZNF281|USP2|SOX12|HCFC2|FOXP4|OVOL1|RUNX1|PRKAR1A|RFX5|ROR2|CLOCK|PSMD10|DNMT1|NOTCH1|TCF7|FOXO3|NPAS2|MTDH|NEUROD1|ATXN1|ORC2|HIVEP1|ABL1|ZNF148|ZBTB7A|PPARGC1A|PPARGC1B|NKX2-2|SMAD2|MLL2|WWTR1|SMAD1|BCL11B|CBX2|EAF1|SMARCA5|NFATC3|NR2F2|IGF1|SNF8|BMP7|NR4A2|MLLT10|BCL6|GDNF|SP4|ID2|SNAI2|MDM4|RARG|CSRNP3|ON…
60255	4.9485e-10	7.2866e-07	regulation of macromolecule metabolic process	ATF1|POP1|MAML1|SERPINE1|BACH1|BACH2|ALKBH3|ELK4|PSMD9|GJA1|PSMD7|L3MBTL|BBX|JUNB|HOXA5|PKNOX2|SAP30BP|MBNL1|MBNL2|ZNF281|RFX2|SOX13|SOX12|HCFC2|RFX6|PRKAR1A|RFX7|ZSCAN22|PSME3|RFX5|TBPL1|HOXB8|CLOCK|ATF3|ZSCAN29|ZNF397|CDCA7|PRDM15|NEDD4L|BAZ2B|MTDH|EPB41L5|GRIN2A|NRBF2|ZNF148|ZBTB7A|PPARGC1A|PPARGC1B|ATG5|NKX2-2|LYN|MCTS1|ZNF264|AFAP1L2|ZNF382|SETD1B|NFATC3|IRF2BP2|NR2F2|SNF8|ZNF35|ELL2|A1CF|TA…
10629	5.1314e-10	7.2866e-07	negative regulation of gene expression	FOXA1|ARID4A|PRDM1|TTF1|SALL4|L3MBTL|SOX9|BNIP3L|SMARCC2|ZNF281|USP2|ARID5B|FOXP4|OVOL1|RUNX2|OVOL2|HIC2|RFX5|PSMD10|DNMT1|EIF2C3|NOTCH1|FOXO3|MTDH|ATXN1|NACC2|ORC2|HIVEP1|FOXG1B|ZNF148|ZBTB7A|SNX6|SMAD2|WWTR1|SMAD1|UBE2I|CBX3|ATP8B1|CBX2|SMARCA5|NR2F2|BMP7|MOV10|GCLC|LIN28B|LIN28A|BCL6|ID2|SNAI2|MDM4|EIF2C1|RARG|CELF1|PTPRK|PIGX|GLI2|MECP2|TRPS1|JARID2|YAF2|KDM6B|KLF10|FOXD3|KLF11|KLF12|EED|DNMT…
50789	1.8182e-09	1.9363e-06	regulation of biological process	ATF1|POP1|MAML1|ITSN1|SERPINE1|RAPH1|TMEM97|BACH1|BACH2|ALKBH3|ELK4|MTBP|PSMD9|GJA1|PSMD7|DPYSL2|L3MBTL|BBX|JUNB|GPR177|HOXA5|PKNOX2|SAP30BP|MBNL1|C5ORF13|MBNL2|ZNF281|FNDC3B|RFX2|SOX13|UNC5C|FRS2|UNC5D|PDZK1|SOX12|HCFC2|CD2AP|DEPDC1B|RFX6|PRKAR1A|RFX7|ZSCAN22|PSME3|DDIT4|RFX5|TBPL1|HOXB8|CLOCK|ATF3|ZSCAN29|ZNF397|CDCA7|PRDM15|NEDD4L|BAZ2B|SLC5A3|MTDH|EPB41L5|GRIN2A|C5|PPP3R1|GALR1|NRBF2|PLCG1|CG…
80090	2.5648e-09	2.1852e-06	regulation of primary metabolic process	ATF1|POP1|MAML1|SERPINE1|BACH1|BACH2|ELK4|PSMD9|GJA1|PSMD7|L3MBTL|BBX|JUNB|HOXA5|PKNOX2|SAP30BP|MBNL1|MBNL2|ZNF281|RFX2|SOX13|SOX12|HCFC2|RFX6|PRKAR1A|RFX7|ZSCAN22|PSME3|RFX5|TBPL1|HOXB8|CLOCK|ATF3|ZSCAN29|ZNF397|CDCA7|PRDM15|NEDD4L|BAZ2B|MTDH|GRIN2A|GALR1|NRBF2|ZNF148|ZBTB7A|PPARGC1A|PPARGC1B|ATG5|NKX2-2|LYN|MCTS1|ZNF264|AFAP1L2|ZNF382|SETD1B|NFATC3|IRF2BP2|NR2F2|SNF8|ZNF35|ELL2|TADA2B|MOV10|MLL…
50794	5.5404e-09	3.9337e-06	regulation of cellular process	ATF1|POP1|MAML1|ITSN1|SERPINE1|RAPH1|TMEM97|BACH1|BACH2|ELK4|MTBP|PSMD9|GJA1|PSMD7|DPYSL2|L3MBTL|BBX|JUNB|GPR177|HOXA5|PKNOX2|SAP30BP|MBNL1|C5ORF13|MBNL2|ZNF281|FNDC3B|RFX2|SOX13|UNC5C|FRS2|UNC5D|PDZK1|SOX12|HCFC2|CD2AP|DEPDC1B|RFX6|PRKAR1A|RFX7|ZSCAN22|PSME3|DDIT4|RFX5|TBPL1|HOXB8|CLOCK|ATF3|ZSCAN29|ZNF397|CDCA7|PRDM15|NEDD4L|BAZ2B|MTDH|EPB41L5|GRIN2A|C5|PPP3R1|GALR1|NRBF2|PLCG1|CGA|ZNF148|CEP76…
122	8.6229e-09	5.2477e-06	negative regulation of transcription from RNA polymerase II promoter	FOXA1|RARG|PRDM1|TTF1|PIGX|GLI2|MECP2|SALL4|TRPS1|JARID2|KDM6B|KLF10|FOXD3|KLF11|KLF12|ZNF281|USP2|DNMT3A|PAWR|FOXP4|OVOL1|NCOR2|RFX5|LCOR|RARB|ZNF238|PSMD10|HDAC5|DNMT1|SATB1|SATB2|HDAC8|FOXO3|HDAC9|MTDH|TBX22|NSD1|ORC2|NRIP1|HIVEP1|TBL1X|ZNF148|ZBTB7A|SPEN|TCF7L2|WWTR1|CBX2|NR2F2|MEIS2|POU4F2|HIPK2|PER2|CSDA|NR6A1|BCL6|ID2|NEDD4|SNAI2|MDM4|BCOR|GZF1
16481	1.2131e-08	6.4596e-06	negative regulation of transcription	FOXA1|RARG|ARID4A|PRDM1|PTPRK|TTF1|PIGX|GLI2|MECP2|SALL4|TRPS1|L3MBTL|SOX9|JARID2|YAF2|KDM6B|KLF10|FOXD3|KLF11|KLF12|SMARCC2|EED|ZNF281|USP2|DNMT3A|PAWR|ARID5B|FOXP4|OVOL1|SIRT1|RUNX2|OVOL2|NCOR2|HIC2|ZEB2|RFX5|LCOR|RARB|ZNF238|PSMD10|HDAC5|DNMT1|NOTCH1|SATB1|SATB2|HDAC8|FOXO3|HDAC9|MTDH|RASD1|ATXN1|TBX22|BAHD1|NSD1|NACC2|ORC2|NRIP1|HIVEP1|TBL1X|FOXG1B|ZNF148|ZBTB7A|SNX6|SMAD2|SPEN|TCF7L2|WWTR1|U…
45892	1.9008e-08	8.9971e-06	negative regulation of transcription, DNA-dependent	FOXA1|RARG|ARID4A|PRDM1|TTF1|PIGX|GLI2|MECP2|SALL4|TRPS1|SOX9|JARID2|KDM6B|KLF10|FOXD3|KLF11|KLF12|SMARCC2|ZNF281|USP2|DNMT3A|PAWR|ARID5B|FOXP4|OVOL1|SIRT1|OVOL2|NCOR2|HIC2|RFX5|LCOR|RARB|ZNF238|PSMD10|HDAC5|DNMT1|NOTCH1|SATB1|SATB2|HDAC8|FOXO3|HDAC9|MTDH|RASD1|TBX22|BAHD1|NSD1|ORC2|NRIP1|HIVEP1|TBL1X|FOXG1B|ZNF148|ZBTB7A|SMAD2|SPEN|TCF7L2|WWTR1|UBE2I|CBX2|SMARCA5|NR2F2|BMP7|MEIS2|POU4F2|HIPK2|PE…
51253	4.122e-08	1.6909e-05	negative regulation of RNA metabolic process	FOXA1|RARG|ARID4A|PRDM1|TTF1|PIGX|GLI2|MECP2|SALL4|TRPS1|SOX9|JARID2|KDM6B|KLF10|FOXD3|KLF11|KLF12|SMARCC2|ZNF281|USP2|DNMT3A|PAWR|ARID5B|FOXP4|OVOL1|SIRT1|OVOL2|NCOR2|HIC2|RFX5|LCOR|RARB|ZNF238|PSMD10|HDAC5|DNMT1|NOTCH1|SATB1|SATB2|HDAC8|FOXO3|HDAC9|MTDH|RASD1|TBX22|BAHD1|NSD1|ORC2|NRIP1|HIVEP1|TBL1X|FOXG1B|ZNF148|ZBTB7A|SMAD2|SPEN|TCF7L2|WWTR1|UBE2I|CBX2|SMARCA5|NR2F2|BMP7|MEIS2|POU4F2|HIPK2|PE…
10468	4.3661e-08	1.6909e-05	regulation of gene expression	ATF1|CCNK|POP1|MAML1|EIF4A3|SERPINE1|IKZF2|BACH1|RCBTB1|BACH2|ALKBH3|ELK4|PNN|PSMD9|L3MBTL|BBX|EPC2|SOX9|CCNL1|JUNB|HOXA5|SOX4|PKNOX2|TMPO|ACVR1|SAP30BP|MBNL1|SMARCC2|MBNL2|ZNF281|CIRBP|RFX2|SOX13|EBF3|SOX12|HCFC2|OVOL1|RUNX2|OVOL2|RUNX1|NIF3L1|RFX6|PRKAR1A|RFX7|ZSCAN22|RFX5|TBPL1|HOXB8|CLOCK|ATF3|ZSCAN29|ZNF397|DHX9|EIF5A2|CDCA7|PRDM15|BAZ2B|MTDH|SEC14L2|FXR1|EPB41L5|MIER3|HIVEP1|NRBF2|FOXG1B|ZN…
19222	4.82e-08	1.7111e-05	regulation of metabolic process	ATF1|POP1|MAML1|SERPINE1|BACH1|BACH2|ALKBH3|ELK4|PSMD9|GJA1|PSMD7|L3MBTL|BBX|JUNB|HOXA5|PKNOX2|SAP30BP|MBNL1|MBNL2|ZNF281|RFX2|SOX13|FRS2|SOX12|HCFC2|RFX6|PRKAR1A|RFX7|ZSCAN22|PSME3|RFX5|TBPL1|HOXB8|CLOCK|ATF3|ZSCAN29|ZNF397|CDCA7|PRDM15|NEDD4L|BAZ2B|MTDH|EPB41L5|GRIN2A|C5|GALR1|NRBF2|ZNF148|ZBTB7A|PPARGC1A|PPARGC1B|ATG5|NKX2-2|LYN|MCTS1|ZNF264|AFAP1L2|ZNF382|SETD1B|NFATC3|IRF2BP2|NR2F2|SNF8|ZNF3…
10558	5.2967e-08	1.7357e-05	negative regulation of macromolecule biosynthetic process	FOXA1|EIF4A3|ARID4A|PRDM1|TTF1|SALL4|L3MBTL|GRB10|SOX9|SMARCC2|ZNF281|USP2|ARID5B|TSC1|FOXP4|OVOL1|RUNX2|OVOL2|HIC2|RFX5|PSMD10|DNMT1|EIF2C3|NOTCH1|FOXO3|MTDH|FXR1|ATXN1|NACC2|ORC2|HIVEP1|FOXG1B|ZNF148|ZBTB7A|SNX6|SMAD2|WWTR1|TIA1|UBE2I|CBX3|ATP8B1|CBX2|SMARCA5|NR2F2|BMP7|GCLC|STAG2|BCL6|ID2|SNAI2|MDM4|EIF2C1|RARG|ITGB3|PTPRK|PIGX|GLI2|MECP2|TRPS1|JARID2|YAF2|KDM6B|KLF10|FOXD3|KLF11|KLF12|EED|DNM…
10605	8.7958e-08	2.6764e-05	negative regulation of macromolecule metabolic process	FOXA1|ERRFI1|EIF4A3|SERPINE1|ARID4A|PRDM1|TTF1|PSMD9|PSMD7|SALL4|CDC27|L3MBTL|GRB10|SOX9|BNIP3L|SMARCC2|ZNF281|USP2|ARID5B|TSC1|FOXP4|OVOL1|RUNX2|OVOL2|HIC2|MSH2|PSME3|RFX5|PSMD10|DNMT1|EIF2C3|NOTCH1|FOXO3|MTDH|FXR1|GRIN2A|ATXN1|SOCS1|NACC2|ORC2|HIVEP1|FOXG1B|ZNF148|ZBTB7A|ATG5|SNX6|SMAD2|WWTR1|SMAD1|TIA1|UBE2I|CBX3|ATP8B1|CBX2|SMARCA5|NR2F2|BMP7|MOV10|GCLC|LIN28B|STAG2|LIN28A|BCL6|ID2|SNAI2|MDM4…
65007	1.0956e-07	3.1115e-05	biological regulation	ATF1|POP1|ITSN1|TMEM97|ALKBH3|PSMD9|PSMD7|DPYSL2|BBX|PKNOX2|SAP30BP|C5ORF13|ZNF281|RFX2|UNC5C|FRS2|UNC5D|PDZK1|CD2AP|RFX6|PRKAR1A|RFX7|PSME3|DDIT4|RFX5|TBPL1|CLOCK|ATF3|CDCA7|BAZ2B|SLC5A3|EPB41L5|GRIN2A|C5|ZBTB7A|PPARGC1A|PPARGC1B|ATG5|JAG2|LYN|MCTS1|ZNF264|NR2F2|SNF8|ZNF35|MOV10|MLLT10|SFXN1|ARF4|GPR26|PIGX|MECP2|JPH4|FLVCR1|NEFM|JAK1|RRAS2|BAZ1A|ZNF57|SIRT1|MED28|PIGA|PELI1|CKS2|RAPGEF2|ZNF238|…
9890	1.5376e-07	4.094e-05	negative regulation of biosynthetic process	FOXA1|EIF4A3|ARID4A|PRDM1|TTF1|EDNRA|SALL4|L3MBTL|GRB10|SOX9|SMARCC2|ZNF281|USP2|ARID5B|TSC1|FOXP4|OVOL1|RUNX2|OVOL2|HIC2|RFX5|PSMD10|DNMT1|EIF2C3|NOTCH1|FOXO3|MTDH|FXR1|ATXN1|NACC2|ORC2|HIVEP1|FOXG1B|ZNF148|ZBTB7A|SNX6|SMAD2|WWTR1|TIA1|UBE2I|CBX3|ATP8B1|CBX2|SMARCA5|NR2F2|BMP7|GCLC|STAG2|BCL6|ID2|SNAI2|MDM4|EIF2C1|RARG|ITGB3|PTPRK|PIGX|GLI2|MECP2|TRPS1|JARID2|YAF2|KDM6B|KLF10|FOXD3|KLF11|KLF12|E…
51172	1.8924e-07	4.7413e-05	negative regulation of nitrogen compound metabolic process	FOXA1|RARG|ARID4A|PRDM1|PTPRK|TTF1|COMT|PIGX|GLI2|MECP2|EDNRA|SALL4|TRPS1|L3MBTL|SOX9|JARID2|YAF2|KDM6B|KLF10|FOXD3|KLF11|KLF12|SMARCC2|EED|ZNF281|USP2|DNMT3A|PAWR|ARID5B|FOXP4|OVOL1|SIRT1|ADRA2A|RUNX2|OVOL2|NCOR2|HIC2|ZEB2|MSH2|RFX5|LCOR|RARB|ZNF238|PSMD10|HDAC5|DNMT1|NOTCH1|SATB1|SATB2|HDAC8|FOXO3|HDAC9|MTDH|RASD1|ATXN1|TBX22|BAHD1|NSD1|NACC2|ORC2|NRIP1|HIVEP1|TBL1X|FOXG1B|ZNF148|ZBTB7A|SNX6|SM…
19219	2.0034e-07	4.7413e-05	regulation of nucleobase, nucleoside, nucleotide and nucleic acid metabolic process	ATF1|CCNK|POP1|MAML1|IKZF2|BACH1|RCBTB1|BACH2|ELK4|PNN|PSMD9|EDNRA|L3MBTL|BBX|EPC2|SOX9|CCNL1|JUNB|HOXA5|SOX4|PKNOX2|TBC1D10B|TMPO|ACVR1|SAP30BP|MBNL1|SMARCC2|MBNL2|ZNF281|CIRBP|RFX2|SOX13|EBF3|SOX12|HCFC2|OVOL1|RUNX2|OVOL2|RUNX1|NIF3L1|RFX6|PRKAR1A|RFX7|ZSCAN22|RFX5|TBPL1|HOXB8|CLOCK|ATF3|ZSCAN29|ZNF397|DHX9|CDCA7|PRDM15|BAZ2B|MTDH|SEC14L2|MIER3|GALR1|HIVEP1|NRBF2|FOXG1B|ZNF148|ZBTB7A|PPARGC1A|P…
45934	2.177e-07	4.8811e-05	negative regulation of nucleobase, nucleoside, nucleotide and nucleic acid metabolic process	FOXA1|RARG|ARID4A|PRDM1|PTPRK|TTF1|PIGX|GLI2|MECP2|EDNRA|SALL4|TRPS1|L3MBTL|SOX9|JARID2|YAF2|KDM6B|KLF10|FOXD3|KLF11|KLF12|SMARCC2|EED|ZNF281|USP2|DNMT3A|PAWR|ARID5B|FOXP4|OVOL1|SIRT1|ADRA2A|RUNX2|OVOL2|NCOR2|HIC2|ZEB2|MSH2|RFX5|LCOR|RARB|ZNF238|PSMD10|HDAC5|DNMT1|NOTCH1|SATB1|SATB2|HDAC8|FOXO3|HDAC9|MTDH|RASD1|ATXN1|TBX22|BAHD1|NSD1|NACC2|ORC2|NRIP1|HIVEP1|TBL1X|FOXG1B|ZNF148|ZBTB7A|SNX6|SMAD2|S…
31327	2.3976e-07	5.1068e-05	negative regulation of cellular biosynthetic process	FOXA1|EIF4A3|ARID4A|PRDM1|TTF1|EDNRA|SALL4|L3MBTL|GRB10|SOX9|SMARCC2|ZNF281|USP2|ARID5B|TSC1|FOXP4|OVOL1|RUNX2|OVOL2|HIC2|RFX5|PSMD10|DNMT1|EIF2C3|NOTCH1|FOXO3|MTDH|FXR1|ATXN1|NACC2|ORC2|HIVEP1|FOXG1B|ZNF148|ZBTB7A|SNX6|SMAD2|WWTR1|TIA1|UBE2I|CBX3|ATP8B1|CBX2|SMARCA5|NR2F2|BMP7|GCLC|STAG2|BCL6|ID2|SNAI2|MDM4|EIF2C1|RARG|PTPRK|PIGX|GLI2|MECP2|TRPS1|JARID2|YAF2|KDM6B|KLF10|FOXD3|KLF11|KLF12|EED|DNM…
51171	2.6661e-07	5.4084e-05	regulation of nitrogen compound metabolic process	ATF1|CCNK|POP1|MAML1|IKZF2|BACH1|RCBTB1|BACH2|ELK4|PNN|PSMD9|EDNRA|L3MBTL|BBX|EPC2|SOX9|CCNL1|JUNB|HOXA5|SOX4|PKNOX2|TBC1D10B|TMPO|ACVR1|SAP30BP|MBNL1|SMARCC2|MBNL2|ZNF281|CIRBP|RFX2|SOX13|EBF3|SOX12|HCFC2|OVOL1|RUNX2|OVOL2|RUNX1|NIF3L1|RFX6|PRKAR1A|RFX7|ZSCAN22|RFX5|TBPL1|HOXB8|CLOCK|ATF3|ZSCAN29|ZNF397|DHX9|CDCA7|PRDM15|BAZ2B|MTDH|SEC14L2|MIER3|GALR1|HIVEP1|NRBF2|FOXG1B|ZNF148|ZBTB7A|PPARGC1A|P…
10556	2.9269e-07	5.6675e-05	regulation of macromolecule biosynthetic process	ATF1|CCNK|POP1|MAML1|EIF4A3|IKZF2|BACH1|RCBTB1|BACH2|ELK4|PNN|PSMD9|L3MBTL|BBX|EPC2|SOX9|CCNL1|JUNB|HOXA5|SOX4|PKNOX2|TMPO|ACVR1|SAP30BP|SMARCC2|ZNF281|CIRBP|RFX2|SOX13|EBF3|SOX12|HCFC2|OVOL1|RUNX2|OVOL2|RUNX1|NIF3L1|RFX6|PRKAR1A|RFX7|ZSCAN22|RFX5|TBPL1|HOXB8|CLOCK|ATF3|ZSCAN29|ZNF397|EIF5A2|CDCA7|PRDM15|BAZ2B|MTDH|SEC14L2|FXR1|MIER3|HIVEP1|NRBF2|FOXG1B|ZNF148|ZBTB7A|PPARGC1A|PPARGC1B|SNX6|NKX2-2…
31323	3.8253e-07	7.0851e-05	regulation of cellular metabolic process	ATF1|POP1|MAML1|BACH1|BACH2|ELK4|PSMD9|PSMD7|L3MBTL|BBX|JUNB|HOXA5|PKNOX2|SAP30BP|MBNL1|MBNL2|ZNF281|RFX2|SOX13|FRS2|SOX12|HCFC2|RFX6|PRKAR1A|RFX7|ZSCAN22|PSME3|RFX5|TBPL1|HOXB8|CLOCK|ATF3|ZSCAN29|ZNF397|CDCA7|PRDM15|BAZ2B|MTDH|C5|GALR1|NRBF2|ZNF148|ZBTB7A|PPARGC1A|PPARGC1B|ATG5|NKX2-2|LYN|MCTS1|ZNF264|AFAP1L2|ZNF382|SETD1B|NFATC3|IRF2BP2|NR2F2|SNF8|ZNF35|ELL2|TADA2B|MOV10|MLLT10|CYLD|SNAI2|CPEB2…
45449	8.0577e-07	0.00014302	regulation of transcription	ATF1|CCNK|POP1|MAML1|IKZF2|BACH1|RCBTB1|BACH2|ELK4|PNN|PSMD9|L3MBTL|BBX|EPC2|SOX9|CCNL1|JUNB|HOXA5|SOX4|PKNOX2|TMPO|ACVR1|SAP30BP|SMARCC2|ZNF281|RFX2|SOX13|EBF3|SOX12|HCFC2|OVOL1|RUNX2|OVOL2|RUNX1|NIF3L1|RFX6|PRKAR1A|RFX7|ZSCAN22|RFX5|TBPL1|HOXB8|CLOCK|ATF3|ZSCAN29|ZNF397|CDCA7|PRDM15|BAZ2B|MTDH|SEC14L2|MIER3|HIVEP1|NRBF2|FOXG1B|ZNF148|ZBTB7A|PPARGC1A|PPARGC1B|SNX6|NKX2-2|MCTS1|ZNF264|WWTR1|AFAP1…
9892	1.1391e-06	0.00019411	negative regulation of metabolic process	FOXA1|ERRFI1|EIF4A3|SERPINE1|ARID4A|PRDM1|TTF1|COMT|PSMD9|EDNRA|PSMD7|SALL4|CDC27|L3MBTL|GRB10|SOX9|BNIP3L|SMARCC2|ZNF281|USP2|ARID5B|TSC1|FOXP4|OVOL1|RUNX2|OVOL2|HIC2|MSH2|PSME3|RFX5|PSMD10|DNMT1|EIF2C3|NOTCH1|FOXO3|MTDH|FXR1|GRIN2A|ATXN1|SOCS1|NACC2|ORC2|HIVEP1|FOXG1B|ZNF148|ZBTB7A|ATG5|SNX6|SMAD2|WWTR1|SMAD1|TIA1|UBE2I|CBX3|ATP8B1|CBX2|SMARCA5|NR2F2|BMP7|MOV10|GCLC|LIN28B|STAG2|LIN28A|BCL6|ID2…
10604	1.3759e-06	0.00021983	positive regulation of macromolecule metabolic process	ATF1|FOXA1|POP1|MAML1|IRS1|EIF4A3|CBLB|RORA|IRS2|YEATS4|PRDM1|IKZF2|TTF1|IGF1R|PSMD9|GJA1|EDNRA|PSMD7|SALL4|CDC27|SOX9|JUNB|HOXA5|SOX4|ACVR1|SMARCC2|CIRBP|EBF3|CSNK1E|TICAM1|OVOL2|RUNX1|NIF3L1|RFX6|PSME3|ADAM9|PHIP|ROR2|CLOCK|CARD14|PSMD10|VCP|DNMT1|NOTCH1|TNKS|EIF5A2|FOXO3|NPAS2|SEC14L2|NEUROD1|ATXN1|TASP1|ZNF148|PPARGC1A|PPARGC1B|NKX2-2|LYN|SMAD2|MLL2|WWTR1|SMAD1|AFAP1L2|BCL11B|HSPA5|NFATC3|ESR…
7275	1.3933e-06	0.00021983	multicellular organismal development	ATF1|ERRFI1|POP1|WIPF3|SERPINE1|CRKL|GJA1|RPS6KA6|EDNRA|DPYSL2|L3MBTL|SOX9|SLC12A6|EPHB2|JUNB|GPR177|HOXA5|SOX4|ACVR1|MBNL1|C5ORF13|SMARCC2|OMG|UNC5C|FRS2|EBF3|UNC5D|FNDC3A|OVOL1|RUNX2|OVOL2|RUNX1|MYL6|CFDP1|RFX6|PRKAR1A|MYL1|LPPR4|ALPK3|HOXB8|BEX1|COL13A1|STXBP1|STC1|KALRN|SLC5A3|FXR1|EPB41L5|NHLH2|GRIN2A|C5|SPAST|PDCD10|TTPA|ST8SIA4|TSPAN2|CGA|FOXG1B|ZBTB7A|ATG5|NKX2-2|JAG2|NTNG1|LYN|WWTR1|NUS1…
10557	1.5587e-06	0.00023714	positive regulation of macromolecule biosynthetic process	ATF1|FOXA1|MAML1|IRS1|EIF4A3|RORA|IRS2|YEATS4|IKZF2|TTF1|IGF1R|PSMD9|SALL4|SOX9|JUNB|HOXA5|SOX4|ACVR1|SMARCC2|CIRBP|EBF3|TICAM1|OVOL2|RUNX1|NIF3L1|RFX6|PHIP|ROR2|CLOCK|NOTCH1|TNKS|EIF5A2|FOXO3|NPAS2|SEC14L2|NEUROD1|ATXN1|TASP1|ZNF148|PPARGC1A|PPARGC1B|NKX2-2|SMAD2|MLL2|WWTR1|SMAD1|AFAP1L2|BCL11B|NFATC3|ESRRG|NR2F2|IGF1|TRERF1|BMP7|NR4A2|MLLT10|LIN28A|GDNF|PICALM|RARG|CSRNP3|ONECUT2|SIX1|MLL|MYSM1…
48519	1.637e-06	0.00024046	negative regulation of biological process	ATF1|ERRFI1|ITSN1|EIF4A3|SERPINE1|CBLB|MTBP|PSMD9|GJA1|EDNRA|PSMD7|CDC27|L3MBTL|CHEK1|SOX9|EPHB2|HOXA5|SOX4|ACVR1|SMARCC2|ACTN1|ZNF281|OMG|OVOL1|RUNX2|OVOL2|RUNX1|CFDP1|PSME3|DDIT4|RFX5|IL28RA|RRAD|STXBP1|DCUN1D3|PIK3R2|C10ORF49|MTDH|FXR1|EPB41L5|GRIN2A|C5|TSPAN8|PDCD10|HIVEP1|CGA|FOXG1B|ZNF148|ZBTB7A|PAG1|ATG5|SNX6|NKX2-2|BRAP|WWTR1|BCL11B|SIAH2|SMARCA5|NR2F2|IGF1|MOV10|CYLD|STAG2|ID2|SNAI2|ROBO…
16568	1.8875e-06	0.00026802	chromatin modification	FOXA1|SUV39H2|CHD9|C17ORF79|SETD7|CHD7|CHD5|YEATS4|NR3C1|TTF1|MLL|MYSM1|CHD1|RCBTB1|ING5|L3MBTL|EPC2|RAG2|JARID2|KDM6B|CPA3|PBRM1|BRD1|SMARCC2|EED|DNMT3A|BAZ1A|ARID1A|SIRT1|SUPT3H|WDR82|IRF4|HDAC5|KDM3A|DNMT1|SMARCD2|USP16|SATB1|SATB2|HDAC8|HDAC9|CECR2|PAK1|BAHD1|NSD1|UBN1|MLL2|MLL3|EYA2|CBX3|SETD1B|CBX2|EAF1|SMARCA5|PHF16|BCOR|RCOR1|MAP3K12
48522	3.0773e-06	0.00042288	positive regulation of cellular process	ATF1|POP1|MAML1|ITSN1|EIF4A3|SERPINE1|IKZF2|PSMD9|GJA1|EDNRA|PSMD7|DPYSL2|CDC27|SOX9|EPHB2|JUNB|GPR177|HOXA5|SOX4|ACVR1|SAP30BP|SMARCC2|CIRBP|FNDC3B|EBF3|CSNK1E|PDZK1|OVOL2|RUNX1|TIAM2|NIF3L1|RFX6|CCNY|PSME3|CLOCK|ATF3|DCUN1D3|EIF5A2|NEDD4L|KALRN|SEC14L2|EPB41L5|GRIN2A|C5|PPP3R1|PDCD10|FOXG1B|ZNF148|PPARGC1A|PPARGC1B|NKX2-2|LYN|MCTS1|WWTR1|AFAP1L2|BCL11B|NFATC3|CDC7|NR2F2|IGF1|TRERF1|MLLT10|GLUD1…
31324	4.006e-06	0.000519	negative regulation of cellular metabolic process	FOXA1|ERRFI1|EIF4A3|ARID4A|PRDM1|TTF1|COMT|PSMD9|EDNRA|PSMD7|SALL4|CDC27|L3MBTL|GRB10|SOX9|SMARCC2|ZNF281|USP2|ARID5B|TSC1|FOXP4|OVOL1|RUNX2|OVOL2|HIC2|MSH2|PSME3|RFX5|PSMD10|DNMT1|EIF2C3|NOTCH1|FOXO3|MTDH|FXR1|ATXN1|SOCS1|NACC2|ORC2|HIVEP1|FOXG1B|ZNF148|ZBTB7A|ATG5|SNX6|SMAD2|WWTR1|TIA1|UBE2I|CBX3|ATP8B1|CBX2|SMARCA5|NR2F2|BMP7|GCLC|STAG2|BCL6|ID2|SNAI2|MDM4|EIF2C1|RARG|ITGB3|IDE|PTPRK|PIGX|GLI2…
9893	4.0205e-06	0.000519	positive regulation of metabolic process	ATF1|FOXA1|POP1|MAML1|IRS1|EIF4A3|CBLB|RORA|IRS2|YEATS4|PRDM1|IKZF2|TTF1|COMT|IGF1R|PSMD9|GJA1|EDNRA|PSMD7|SALL4|CDC27|GRB10|SOX9|JUNB|HOXA5|SOX4|ACVR1|SMARCC2|CIRBP|EBF3|CSNK1E|TICAM1|OVOL2|RUNX1|NIF3L1|RFX6|PSME3|ADAM9|PHIP|ROR2|CLOCK|CARD14|PSMD10|VCP|DNMT1|NOTCH1|TNKS|EIF5A2|ADRB1|FOXO3|NPAS2|SEC14L2|NEUROD1|ATXN1|TASP1|ZNF148|PPARGC1A|PPARGC1B|NKX2-2|LYN|SMAD2|MLL2|WWTR1|SMAD1|AFAP1L2|BCL11B…
9889	4.2817e-06	0.00053647	regulation of biosynthetic process	ATF1|CCNK|POP1|MAML1|EIF4A3|IKZF2|BACH1|RCBTB1|BACH2|ELK4|PNN|PSMD9|EDNRA|L3MBTL|BBX|EPC2|SOX9|CCNL1|JUNB|HOXA5|SOX4|PKNOX2|TMPO|ACVR1|SAP30BP|SMARCC2|ZNF281|CIRBP|RFX2|SOX13|EBF3|SOX12|HCFC2|OVOL1|RUNX2|OVOL2|RUNX1|NIF3L1|RFX6|PRKAR1A|RFX7|ZSCAN22|RFX5|TBPL1|HOXB8|CLOCK|ATF3|ZSCAN29|ZNF397|EIF5A2|CDCA7|PRDM15|BAZ2B|MTDH|SEC14L2|FXR1|MIER3|GALR1|HIVEP1|NRBF2|FOXG1B|ZNF148|ZBTB7A|PPARGC1A|PPARGC1B…
23052	4.5343e-06	0.00055189	signaling	ATF1|NPFFR2|POP1|MAML1|ITSN1|RAPH1|CBLB|BACH1|CRKL|GJA1|RPS6KA6|EDNRA|RASSF2|RASSF4|DPYSL2|RPS6KA2|CHEK1|PIP4K2B|BSN|SPA17|EPHB2|GPR177|HOXA5|SOX4|TRIM23|ACVR1|UNC5C|FRS2|YOD1|UNC5D|CSNK1E|CD2AP|TIAM2|DEPDC1B|CCNY|PRKAR1A|RRAGB|ZW10|CLOCK|RRAD|STC1|PIK3R2|KALRN|GRIN2A|C5|GNG10|MICAL1|GALR1|STK38L|PLCG1|CGA|KIAA1804|RALGDS|PPARGC1A|PPARGC1B|PAG1|NKX2-2|S100A10|JAG2|LYN|BRAP|WWTR1|FZD3|EGR3|FZD2|DT…
45893	4.7097e-06	0.00055688	positive regulation of transcription, DNA-dependent	ATF1|FOXA1|RARG|CSRNP3|ONECUT2|MAML1|SIX1|RORA|YEATS4|IKZF2|TTF1|MLL|MYSM1|GLI2|SIX4|SALL4|SOX9|TEAD1|JUNB|HOXA5|SOX4|MKL2|FOXD3|KLF12|SMARCC2|KLF13|NCOA3|EBF3|ARID1A|OVOL2|RUNX1|NIF3L1|NR5A2|IRF4|RARB|ROR2|CLOCK|HDAC5|HLF|NOTCH1|USP16|SATB2|FOXO3|NPAS2|SEC14L2|NEUROD1|ATXN1|NSD1|NTF3|NRIP1|PLAGL2|TASP1|E2F3|TBL1X|ZNF148|PPARGC1A|PPARGC1B|NKX2-2|SMAD2|SPEN|MLL2|TCF7L2|WWTR1|SMAD1|AFAP1L2|MAP3K1|B…
31326	4.8368e-06	0.00055688	regulation of cellular biosynthetic process	ATF1|CCNK|POP1|MAML1|EIF4A3|IKZF2|BACH1|RCBTB1|BACH2|ELK4|PNN|PSMD9|EDNRA|L3MBTL|BBX|EPC2|SOX9|CCNL1|JUNB|HOXA5|SOX4|PKNOX2|TMPO|ACVR1|SAP30BP|SMARCC2|ZNF281|CIRBP|RFX2|SOX13|EBF3|SOX12|HCFC2|OVOL1|RUNX2|OVOL2|RUNX1|NIF3L1|RFX6|PRKAR1A|RFX7|ZSCAN22|RFX5|TBPL1|HOXB8|CLOCK|ATF3|ZSCAN29|ZNF397|EIF5A2|CDCA7|PRDM15|BAZ2B|MTDH|SEC14L2|FXR1|MIER3|GALR1|HIVEP1|NRBF2|FOXG1B|ZNF148|ZBTB7A|PPARGC1A|PPARGC1B…
48731	5.0548e-06	0.00056667	system development	ATF1|ERRFI1|POP1|SERPINE1|CRKL|GJA1|RPS6KA6|EDNRA|DPYSL2|L3MBTL|SOX9|SLC12A6|EPHB2|JUNB|HOXA5|SOX4|ACVR1|MBNL1|C5ORF13|SMARCC2|OMG|UNC5C|FRS2|FNDC3A|OVOL1|RUNX2|OVOL2|RUNX1|MYL6|RFX6|PRKAR1A|MYL1|LPPR4|ALPK3|HOXB8|BEX1|COL13A1|STXBP1|STC1|KALRN|SLC5A3|FXR1|EPB41L5|NHLH2|GRIN2A|SPAST|PDCD10|TTPA|ST8SIA4|TSPAN2|CGA|FOXG1B|ATG5|NKX2-2|JAG2|NTNG1|LYN|WWTR1|NUS1|FZD3|EGR3|FZD2|BCL11B|BCL11A|SIAH1|NFAT…
32502	5.4906e-06	0.00059974	developmental process	ATF1|POP1|WIPF3|SERPINE1|GJA1|DPYSL2|L3MBTL|JUNB|GPR177|HOXA5|MBNL1|C5ORF13|SOX13|UNC5C|FRS2|UNC5D|FNDC3A|MYL6|RFX6|PRKAR1A|MYL1|TBPL1|HOXB8|COL13A1|SLC5A3|EPB41L5|GRIN2A|C5|TTPA|CGA|ZBTB7A|PPARGC1A|ATG5|NKX2-2|JAG2|LYN|FZD3|FZD2|NFATC3|NR2F2|PHC3|VANGL1|SNAI1|SNAI2|SFXN1|ARF4|RARG|ELL|SLC6A3|GLI2|CHL1|TIMP2|FLVCR1|TIMP3|CXORF6|NEFM|JARID2|TEAD1|ANXA3|PAX3|SIRT1|CIT|NCOR2|TMEFF1|ZEB2|RARB|ZNF238|…
23046	6.0927e-06	0.0006194	signaling process	ATF1|POP1|ITSN1|RAPH1|CBLB|BACH1|CRKL|RPS6KA6|EDNRA|RASSF2|RASSF4|DPYSL2|RPS6KA2|CHEK1|BSN|SPA17|TRIM23|UNC5C|FRS2|UNC5D|CSNK1E|CD2AP|TIAM2|DEPDC1B|PRKAR1A|RRAGB|ZW10|CLOCK|RRAD|PIK3R2|KALRN|GRIN2A|C5|GNG10|MICAL1|GALR1|STK38L|PLCG1|CGA|KIAA1804|RALGDS|PAG1|S100A10|LYN|BRAP|WWTR1|FZD3|EGR3|FZD2|DTNA|STAC|SIAH2|RAB39B|RAB27B|NR2F2|IGF1|NMI|C9ORF86|ICK|WNK3|TNFSF9|TNFSF8|RGL1|ROBO2|ARF4|HBS1L|GABRB…
23060	6.0927e-06	0.0006194	signal transmission	ATF1|POP1|ITSN1|RAPH1|CBLB|BACH1|CRKL|RPS6KA6|EDNRA|RASSF2|RASSF4|DPYSL2|RPS6KA2|CHEK1|BSN|SPA17|TRIM23|UNC5C|FRS2|UNC5D|CSNK1E|CD2AP|TIAM2|DEPDC1B|PRKAR1A|RRAGB|ZW10|CLOCK|RRAD|PIK3R2|KALRN|GRIN2A|C5|GNG10|MICAL1|GALR1|STK38L|PLCG1|CGA|KIAA1804|RALGDS|PAG1|S100A10|LYN|BRAP|WWTR1|FZD3|EGR3|FZD2|DTNA|STAC|SIAH2|RAB39B|RAB27B|NR2F2|IGF1|NMI|C9ORF86|ICK|WNK3|TNFSF9|TNFSF8|RGL1|ROBO2|ARF4|HBS1L|GABRB…
45941	6.1068e-06	0.0006194	positive regulation of transcription	ATF1|FOXA1|RARG|CSRNP3|ONECUT2|MAML1|SIX1|RORA|YEATS4|IKZF2|TTF1|MLL|MYSM1|GLI2|PSMD9|ING5|SIX4|SALL4|SOX9|YAF2|TEAD1|JUNB|HOXA5|SOX4|MKL2|ACVR1|FOXD3|KLF12|SMARCC2|KLF13|NCOA3|EBF3|ARID1A|OVOL2|RUNX1|NIF3L1|NR5A2|RFX6|IRF4|RARB|PHIP|ROR2|CLOCK|HDAC5|KDM3A|HLF|NOTCH1|USP16|SATB2|FOXO3|NPAS2|CAMKK2|SEC14L2|NEUROD1|ATXN1|NSD1|NTF3|NRIP1|PLAGL2|TASP1|E2F3|TBL1X|ZNF148|PPARGC1A|PPARGC1B|NKX2-2|SMAD2|…
51254	7.5095e-06	0.00074397	positive regulation of RNA metabolic process	ATF1|FOXA1|RARG|CSRNP3|ONECUT2|MAML1|SIX1|RORA|YEATS4|IKZF2|TTF1|MLL|MYSM1|GLI2|SIX4|SALL4|SOX9|TEAD1|JUNB|HOXA5|SOX4|MKL2|FOXD3|KLF12|SMARCC2|KLF13|NCOA3|EBF3|ARID1A|OVOL2|RUNX1|NIF3L1|NR5A2|IRF4|RARB|ROR2|CLOCK|HDAC5|HLF|NOTCH1|USP16|SATB2|FOXO3|NPAS2|SEC14L2|NEUROD1|ATXN1|NSD1|NTF3|NRIP1|PLAGL2|TASP1|E2F3|TBL1X|ZNF148|PPARGC1A|PPARGC1B|NKX2-2|SMAD2|SPEN|MLL2|TCF7L2|WWTR1|SMAD1|AFAP1L2|MAP3K1|B…
48518	7.8791e-06	0.00075923	positive regulation of biological process	ATF1|POP1|MAML1|ITSN1|EIF4A3|SERPINE1|CBLB|IKZF2|PSMD9|GJA1|EDNRA|PSMD7|DPYSL2|CDC27|SOX9|EPHB2|JUNB|GPR177|HOXA5|SOX4|ACVR1|SAP30BP|SMARCC2|CIRBP|FNDC3B|FRS2|EBF3|CSNK1E|PDZK1|OVOL2|RUNX1|TIAM2|NIF3L1|RFX6|CCNY|PSME3|CLOCK|ATF3|SLC22A5|DCUN1D3|EIF5A2|NEDD4L|KALRN|SEC14L2|EPB41L5|GRIN2A|C5|PPP3R1|PDCD10|FOXG1B|ZNF148|PPARGC1A|PPARGC1B|NKX2-2|LYN|MCTS1|WWTR1|AFAP1L2|BCL11B|NFATC3|CDC7|NR2F2|IGF1|T…
48513	8.1216e-06	0.00075923	organ development	ATF1|ERRFI1|POP1|SERPINE1|CRKL|GJA1|EDNRA|DPYSL2|L3MBTL|SOX9|SLC12A6|EPHB2|JUNB|HOXA5|SOX4|ACVR1|MBNL1|UNC5C|FRS2|FNDC3A|OVOL1|OVOL2|RUNX1|MYL6|RFX6|PRKAR1A|MYL1|ALPK3|HOXB8|COL13A1|FXR1|EPB41L5|PDCD10|TTPA|CGA|FOXG1B|ATG5|NKX2-2|JAG2|LYN|WWTR1|NUS1|FZD3|EGR3|FZD2|BCL11B|BCL11A|NFATC3|NR2F2|IGF1|ID2|SNAI1|SNAI2|SFXN1|COL9A3|ROBO2|ARF4|NRP2|RARG|MLL|SLC6A3|GLI2|FLVCR1|TIMP3|CXORF6|GNPNAT1|JARID2|T…
10628	8.1982e-06	0.00075923	positive regulation of gene expression	ATF1|FOXA1|RARG|CSRNP3|ONECUT2|MAML1|SIX1|RORA|YEATS4|PRDM1|IKZF2|TTF1|MLL|MYSM1|GLI2|PSMD9|ING5|SIX4|SALL4|SOX9|YAF2|TEAD1|JUNB|HOXA5|SOX4|MKL2|ACVR1|FOXD3|KLF12|SMARCC2|KLF13|NCOA3|EBF3|ARID1A|OVOL2|RUNX1|NIF3L1|NR5A2|RFX6|IRF4|RARB|CDH13|PHIP|ROR2|CLOCK|HDAC5|KDM3A|DNMT1|HLF|NOTCH1|USP16|SATB2|FOXO3|NPAS2|CAMKK2|SEC14L2|NEUROD1|ATXN1|NSD1|NTF3|NRIP1|PLAGL2|TASP1|E2F3|TBL1X|ZNF148|PPARGC1A|PPAR…
9653	9.2073e-06	0.00083453	anatomical structure morphogenesis	ATF1|FOXA1|ERRFI1|POP1|CTNND2|ZFAND5|SERPINE1|RORA|TTF1|CELSR3|CRKL|IGF1R|HOXA11|GJA1|COL4A3BP|EDNRA|FGF8|SALL4|LEPR|SOX9|SLC12A6|EPHB2|PITX1|JUNB|TGM3|HOXA5|ACVR1|PDGFRB|MBNL1|C5ORF13|SOX13|ARID5B|UNC5C|FRS2|LIFR|TSC1|FOXP4|OVOL2|PRKAR1A|ADAM12|TBPL1|LPPR4|ROR2|HOXB8|RTN4R|NOTCH1|COL13A1|ARL6|STXBP1|CABP4|ADRB1|ROD1|KALRN|NEUROD1|EPB41L5|SOCS3|BCL2L11|SOCS1|PDCD10|PLXNA2|PLXNA1|MYH11|FOXG1B|ATG5…
48856	1.1615e-05	0.0010309	anatomical structure development	ATF1|ERRFI1|POP1|SERPINE1|CRKL|GJA1|RPS6KA6|EDNRA|DPYSL2|L3MBTL|SOX9|SLC12A6|EPHB2|JUNB|HOXA5|SOX4|ACVR1|MBNL1|C5ORF13|SMARCC2|OMG|SOX13|UNC5C|FRS2|FNDC3A|OVOL1|RUNX2|OVOL2|RUNX1|MYL6|RFX6|PRKAR1A|MYL1|TBPL1|LPPR4|ALPK3|HOXB8|BEX1|COL13A1|STXBP1|STC1|KALRN|SLC5A3|FXR1|EPB41L5|NHLH2|GRIN2A|SPAST|PDCD10|TTPA|ST8SIA4|TSPAN2|CGA|FOXG1B|ATG5|NKX2-2|JAG2|NTNG1|LYN|WWTR1|NUS1|FZD3|EGR3|FZD2|BCL11B|BCL11…
7264	1.2649e-05	0.0010997	small GTPase mediated signal transduction	ARF4|RAB3D|ITSN1|RAB22A|CRKL|RAB41|RASSF4|RALGPS1|RAB8A|TRIM23|RALGPS2|VAV3|KSR1|RRAS2|ADRA2A|VAV2|RHOB|ARL4C|RAP2C|RAB32|ARL4A|RAP2B|ARHGEF3|ELMO1|RAPGEF2|CDH13|RAB38|SOS1|RAPGEF6|RAB7A|RASL12|RRAD|ARL6|RASGRP3|RAP1B|GNA13|RASD1|RAB23|SHOC2|RALGDS|BRAP|SIAH2|RAB39B|RAB27B|IGF1|RAB11A|C9ORF86|RAB11B|RAB15|NF1|KRAS|RGL1|RHEBL1
31325	1.4361e-05	0.0012236	positive regulation of cellular metabolic process	ATF1|FOXA1|POP1|MAML1|IRS1|EIF4A3|RORA|IRS2|YEATS4|IKZF2|TTF1|COMT|IGF1R|PSMD9|EDNRA|PSMD7|SALL4|CDC27|GRB10|SOX9|JUNB|HOXA5|SOX4|ACVR1|SMARCC2|CIRBP|EBF3|CSNK1E|TICAM1|OVOL2|RUNX1|NIF3L1|RFX6|PSME3|ADAM9|PHIP|ROR2|CLOCK|CARD14|PSMD10|VCP|DNMT1|NOTCH1|TNKS|EIF5A2|ADRB1|FOXO3|NPAS2|SEC14L2|NEUROD1|ATXN1|TASP1|ZNF148|PPARGC1A|PPARGC1B|NKX2-2|LYN|SMAD2|MLL2|WWTR1|SMAD1|AFAP1L2|BCL11B|HSPA5|NFATC3|ES…
48523	1.487e-05	0.0012421	negative regulation of cellular process	ATF1|ERRFI1|ITSN1|EIF4A3|SERPINE1|CBLB|MTBP|PSMD9|GJA1|EDNRA|PSMD7|CDC27|L3MBTL|CHEK1|SOX9|EPHB2|HOXA5|SOX4|ACVR1|SMARCC2|ACTN1|ZNF281|OMG|OVOL1|RUNX2|OVOL2|RUNX1|CFDP1|PSME3|DDIT4|RFX5|IL28RA|RRAD|STXBP1|DCUN1D3|C10ORF49|MTDH|FXR1|EPB41L5|C5|PDCD10|HIVEP1|FOXG1B|ZNF148|ZBTB7A|PAG1|ATG5|SNX6|NKX2-2|BRAP|WWTR1|BCL11B|SIAH2|SMARCA5|NR2F2|IGF1|CYLD|STAG2|ID2|SNAI2|ROBO2|RARG|MIA3|IDE|PTPRK|MLL|PIGX|…
31328	1.7605e-05	0.0014422	positive regulation of cellular biosynthetic process	ATF1|FOXA1|MAML1|IRS1|EIF4A3|RORA|IRS2|YEATS4|IKZF2|TTF1|IGF1R|PSMD9|SALL4|SOX9|JUNB|HOXA5|SOX4|ACVR1|SMARCC2|CIRBP|EBF3|TICAM1|OVOL2|RUNX1|NIF3L1|RFX6|PHIP|ROR2|CLOCK|NOTCH1|TNKS|EIF5A2|ADRB1|FOXO3|NPAS2|SEC14L2|NEUROD1|ATXN1|TASP1|ZNF148|PPARGC1A|PPARGC1B|NKX2-2|SMAD2|MLL2|WWTR1|SMAD1|AFAP1L2|BCL11B|NFATC3|ESRRG|NR2F2|IGF1|TRERF1|BMP7|NR4A2|MLLT10|LIN28A|GDNF|PICALM|RARG|CSRNP3|ONECUT2|SIX1|MLL…
9891	2.0822e-05	0.0016736	positive regulation of biosynthetic process	ATF1|FOXA1|MAML1|IRS1|EIF4A3|RORA|IRS2|YEATS4|IKZF2|TTF1|IGF1R|PSMD9|SALL4|SOX9|JUNB|HOXA5|SOX4|ACVR1|SMARCC2|CIRBP|EBF3|TICAM1|OVOL2|RUNX1|NIF3L1|RFX6|PHIP|ROR2|CLOCK|NOTCH1|TNKS|EIF5A2|ADRB1|FOXO3|NPAS2|SEC14L2|NEUROD1|ATXN1|TASP1|ZNF148|PPARGC1A|PPARGC1B|NKX2-2|SMAD2|MLL2|WWTR1|SMAD1|AFAP1L2|BCL11B|NFATC3|ESRRG|NR2F2|IGF1|TRERF1|BMP7|NR4A2|MLLT10|LIN28A|GDNF|PICALM|RARG|CSRNP3|ONECUT2|SIX1|MLL…
9987	2.3564e-05	0.0018589	cellular process	ATF1|POP1|ITSN1|TESK2|PTPDC1|ALKBH3|PSMD9|ZFYVE26|PSMD7|DPYSL2|STARD3|SAP30BP|C5ORF13|UNC5C|FRS2|UNC5D|CD2AP|EML4|MYL6|MTHFD1|RFX6|PRKAR1A|MYL1|PSME3|DDIT4|TBPL1|ATF3|IHPK3|COL13A1|PADI6|MRPL18|SLC5A3|EPB41L5|GRIN2A|C5|ZBTB7A|PPARGC1A|ATG5|JAG2|B3GALNT2|LYN|EDEM3|MCTS1|FUCA1|ERLIN1|NR2F2|C20ORF23|MOV10|SFXN4|SFXN1|RNF220|ARF4|GPR26|SNX10|PIGX|JPH4|EEA1|FLVCR1|FLVCR2|DLGAP1|NEFM|DLGAP2|DLGAP4|JAK1…
7165	2.4405e-05	0.0018903	signal transduction	ATF1|POP1|ITSN1|RAPH1|CBLB|BACH1|CRKL|RPS6KA6|EDNRA|RASSF2|RASSF4|DPYSL2|RPS6KA2|CHEK1|SPA17|TRIM23|UNC5C|FRS2|UNC5D|CSNK1E|CD2AP|TIAM2|DEPDC1B|PRKAR1A|RRAGB|ZW10|CLOCK|RRAD|PIK3R2|KALRN|C5|GNG10|MICAL1|GALR1|STK38L|PLCG1|CGA|KIAA1804|RALGDS|PAG1|S100A10|LYN|BRAP|WWTR1|FZD3|FZD2|DTNA|STAC|SIAH2|RAB39B|RAB27B|NR2F2|IGF1|NMI|C9ORF86|ICK|WNK3|TNFSF9|TNFSF8|RGL1|ARF4|HBS1L|GABRB1|GPR26|IDE|PTPRK|RAB2…
45944	2.6112e-05	0.0019864	positive regulation of transcription from RNA polymerase II promoter	ATF1|FOXA1|RARG|CSRNP3|ONECUT2|MAML1|SIX1|RORA|IKZF2|TTF1|MLL|GLI2|SIX4|SALL4|SOX9|TEAD1|JUNB|HOXA5|MKL2|FOXD3|KLF12|KLF13|NCOA3|RUNX1|NR5A2|IRF4|RARB|ROR2|CLOCK|HDAC5|HLF|NOTCH1|SATB2|FOXO3|NPAS2|NEUROD1|ATXN1|NTF3|NRIP1|PLAGL2|TBL1X|ZNF148|PPARGC1A|PPARGC1B|NKX2-2|SMAD2|SPEN|MLL2|TCF7L2|WWTR1|SMAD1|MAP3K1|BCL11B|NFATC3|GTF2H1|IGF1|BMP7|MEIS2|USF1|POU4F2|HIPK2|NR4A2|MLLT10|GDNF|TAF2
7399	3.706e-05	0.0027697	nervous system development	ATF1|FOXA1|GDA|RORA|IRS2|TTF1|CELSR3|IGF1R|GJA1|RPS6KA6|FGF8|DPYSL2|SOX9|EPHB2|PITX1|SEMA6B|MBNL1|C5ORF13|SMARCC2|SEMA6D|TMOD2|OMG|UNC5C|FRS2|LIFR|TSC1|PGD|OVOL2|DOK5|SCN8A|MAL|LPPR4|ROR2|HOXB8|RTN4R|SEMA7A|NOTCH1|BEX1|STXBP1|CABP4|NTM|FBXO45|KALRN|SLC5A3|NPAS2|NEUROD1|NHLH2|GRIN2A|SPAST|NEUROD6|PLXNA2|ST8SIA4|TSPAN2|FOXG1B|NKX2-2|JAG2|NTNG1|SMAD1|FZD3|EGR3|FZD2|BCL11B|HSPA5|BDNF|SIAH1|NR2F2|IGF1…
23034	5.9899e-05	0.0043995	intracellular signaling pathway	DGKD|IRS1|RAB3D|ITSN1|BACH1|CRKL|IGF1R|RAB41|RPS6KA6|EDNRA|RASSF4|RPS6KA2|CHEK1|MAP3K5|TRIM23|IFNAR2|MAGI3|FRS2|YOD1|TICAM1|DGKZ|RAB32|DEPDC1B|MSH2|PRKAR1A|DOK5|ELMO1|MAL|ADAM9|RAB38|ROR2|CARD14|PSMD10|RASL12|VCP|RRAD|INSIG2|ARL6|CREM|ADRB1|KALRN|RASGRP3|RAP1B|SOCS3|C5|SOCS1|CALCR|GRK5|GALR1|ABL1|STK38L|KIAA1804|SOCS6|RALGDS|PPARGC1A|PPARGC1B|PAG1|MARK1|BRAP|SMAD2|WWTR1|SMAD1|FZD2|HSPA5|STAC|SIAH…
40029	7.5816e-05	0.0054742	regulation of gene expression, epigenetic	SMAD2|HDAC5|MLL2|SMAD1|DNMT1|EIF2C3|CELF1|DNMT3A|SMARCA5|MLL|ARID1A|SIRT1|ALKBH3|MOV10|LIN28B|LIN28A|FAP|ASZ1|RLIM|RAD54L|EIF2C1|TNRC6A
6325	8.5962e-05	0.0061033	chromatin organization	FOXA1|SUV39H2|CHD9|C17ORF79|SETD7|CHD7|CHD5|ARID4A|YEATS4|ARID4B|NR3C1|TTF1|MLL|MYSM1|CHD1|RCBTB1|ING5|L3MBTL|EPC2|RAG2|JARID2|CCNL1|KDM6B|CPA3|PBRM1|BRD1|SMARCC2|EED|DNMT3A|BAZ1A|ARID1A|SIRT1|SUPT3H|WDR82|IRF4|TSPYL4|MCM2|HDAC5|KDM3A|DNMT1|SMARCD2|USP16|SATB1|SATB2|HDAC8|HDAC9|CECR2|PAK1|HIRIP3|BAHD1|NSD1|UBN1|MLL2|MLL3|EYA2|CBX3|SETD1B|CBX2|EAF1|SMARCA5|NAP1L3|NAP1L1|PHF16|BCOR|RCOR1|MAP3K12
43412	8.9239e-05	0.0062321	macromolecule modification	TESK2|DCAF5|PTPDC1|ALKBH3|HERC3|RPS6KA6|HERC2|RPS6KA2|CDC27|CHEK1|EPHB2|TRIM23|ACVR1|ALG9|FRS2|YOD1|CSNK1E|WDR82|HECW2|HECW1|SIK3|ALPK3|IHPK3|PADI6|EIF5A2|NEDD4L|TWF1|KALRN|TTBK1|UBE2J1|C5|NUAK1|TSPAN8|NTHL1|ST8SIA4|STK38L|TRPM7|KIAA1804|ATG5|B3GALNT2|LYN|SETD1B|SIAH1|CDC7|A1CF|ICK|CYLD|WNK3|CDK12|RNF220|C17ORF79|PTPRK|MLL|PIGX|ING5|DSTYK|JAK1|RPS6KL1|BRD1|MANBA|GAB1|DNTT|ZDHHC17|SIRT1|SUPT3H|CIT…
51252	9.4954e-05	0.0065242	regulation of RNA metabolic process	ATF1|MAML1|IKZF2|BACH1|BACH2|ELK4|L3MBTL|SOX9|JUNB|HOXA5|SOX4|PKNOX2|MBNL1|SMARCC2|MBNL2|ZNF281|CIRBP|RFX2|EBF3|SOX12|HCFC2|OVOL1|RUNX2|OVOL2|RUNX1|NIF3L1|RFX6|PRKAR1A|RFX7|ZSCAN22|RFX5|TBPL1|HOXB8|CLOCK|ATF3|ZSCAN29|ZNF397|DHX9|PRDM15|BAZ2B|MTDH|SEC14L2|HIVEP1|FOXG1B|ZNF148|ZBTB7A|PPARGC1A|PPARGC1B|NKX2-2|ZNF264|WWTR1|AFAP1L2|ZNF382|BCL11B|EAF1|SMARCA5|NFATC3|NR2F2|IGF1|SNF8|ZNF35|TRERF1|MLLT10|…
6464	0.00012071	0.0081621	protein modification process	TESK2|DCAF5|PTPDC1|HERC3|RPS6KA6|HERC2|RPS6KA2|CDC27|CHEK1|EPHB2|TRIM23|ACVR1|ALG9|FRS2|YOD1|CSNK1E|WDR82|HECW2|HECW1|SIK3|ALPK3|IHPK3|PADI6|EIF5A2|NEDD4L|TWF1|KALRN|TTBK1|UBE2J1|C5|NUAK1|TSPAN8|ST8SIA4|STK38L|TRPM7|KIAA1804|ATG5|B3GALNT2|LYN|SETD1B|SIAH1|CDC7|ICK|CYLD|WNK3|CDK12|RNF220|C17ORF79|PTPRK|MLL|PIGX|ING5|DSTYK|JAK1|RPS6KL1|BRD1|MANBA|GAB1|ZDHHC17|SIRT1|SUPT3H|CIT|PIGA|B3GNT5|GUCY2C|SAT…
45935	0.00013634	0.0089688	positive regulation of nucleobase, nucleoside, nucleotide and nucleic acid metabolic process	ATF1|FOXA1|RARG|CSRNP3|ONECUT2|MAML1|SIX1|RORA|YEATS4|IKZF2|TTF1|MLL|MYSM1|IGF1R|GLI2|PSMD9|ING5|SIX4|SALL4|SOX9|YAF2|TEAD1|JUNB|HOXA5|SOX4|MKL2|ACVR1|FOXD3|KLF12|SMARCC2|KLF13|ANXA3|NCOA3|EBF3|ARID1A|OVOL2|RUNX1|NIF3L1|NR5A2|RFX6|IRF4|RARB|PHIP|ROR2|CLOCK|HDAC5|KDM3A|HLF|NOTCH1|USP16|TNKS|SATB2|ADRB1|FOXO3|NPAS2|CAMKK2|SEC14L2|NEUROD1|ATXN1|NSD1|NTF3|NRIP1|PLAGL2|TASP1|E2F3|TBL1X|ZNF148|PPARGC1A…
6338	0.00013685	0.0089688	chromatin remodeling	FOXA1|HDAC5|MLL2|SUV39H2|PBRM1|SMARCC2|CBX3|SATB2|SMARCA5|CHD5|BAZ1A|TTF1|ARID1A|SIRT1|CHD1|BAHD1
16043	0.00014461	0.0093337	cellular component organization	ATF1|CCNK|POP1|WIPF1|ITSN1|TESK2|RCBTB1|PSMD9|GJA1|RASSF4|CDC27|L3MBTL|EPC2|SOX9|EPHB2|CCNL1|MBNL1|C5ORF13|SMARCC2|LIMCH1|ACTN1|COG4|CIRBP|AP1B1|UNC5C|EBF3|CD2AP|EML4|WDR82|ZW10|TBPL1|LPPR4|AYTL1|TSPYL4|PFN2|EPB41|STXBP1|KALRN|EPB41L5|SNX1|SNX2|SPAST|MICAL1|TRPM7|FOXG1B|PPARGC1A|MAP9|ATG5|NTNG1|WWTR1|BCL11B|PCDH21|SETD1B|EAF1|SIAH1|SMARCA5|RAB39B|STAG2|RANBP10|RCOR1|ROBO2|SUV39H2|NRP2|SH3KBP1|C17…
35556	0.00014821	0.0094233	intracellular signal transduction	DGKD|IRS1|RAB3D|ITSN1|CRKL|IGF1R|RAB41|RPS6KA6|EDNRA|RASSF4|RPS6KA2|MAP3K5|TRIM23|IFNAR2|FRS2|TICAM1|RAB32|DOK5|ELMO1|MAL|ADAM9|RAB38|ROR2|CARD14|PSMD10|RASL12|RRAD|ARL6|ADRB1|RASGRP3|RAP1B|SOCS3|C5|SOCS1|CALCR|GRK5|GALR1|STK38L|KIAA1804|SOCS6|RALGDS|MARK1|BRAP|WWTR1|SMAD1|FZD2|SIAH2|RAB39B|RAB27B|IGF1|NMI|C9ORF86|ICK|IRAK1BP1|WNK3|NF1|MAP3K13|RGL1|MAP3K12|ARF4|GPR26|PIK3CD|ADRA1D|RAB22A|GRM5|NCS…
16441	0.00015314	0.0094546	posttranscriptional gene silencing	SMAD2|MOV10|SMAD1|LIN28B|EIF2C3|LIN28A|CELF1|EIF2C1|TNRC6A
35194	0.00015314	0.0094546	posttranscriptional gene silencing by RNA	SMAD2|MOV10|SMAD1|LIN28B|EIF2C3|LIN28A|CELF1|EIF2C1|TNRC6A
51173	0.0001735	0.010558	positive regulation of nitrogen compound metabolic process	ATF1|FOXA1|MAML1|RORA|YEATS4|IKZF2|TTF1|COMT|IGF1R|PSMD9|SALL4|SOX9|JUNB|HOXA5|SOX4|ACVR1|SMARCC2|EBF3|TICAM1|OVOL2|RUNX1|NIF3L1|RFX6|PHIP|ROR2|CLOCK|NOTCH1|TNKS|ADRB1|FOXO3|NPAS2|SEC14L2|NEUROD1|ATXN1|TASP1|ZNF148|PPARGC1A|PPARGC1B|NKX2-2|SMAD2|MLL2|WWTR1|SMAD1|AFAP1L2|BCL11B|NFATC3|ESRRG|NR2F2|IGF1|TRERF1|BMP7|NR4A2|MLLT10|GDNF|PICALM|RARG|CSRNP3|ONECUT2|SIX1|MLL|MYSM1|GLI2|ING5|SIX4|YAF2|TEAD1…
35195	0.00018012	0.010807	gene silencing by miRNA	SMAD2|MOV10|SMAD1|LIN28B|EIF2C3|LIN28A|EIF2C1|TNRC6A
2009	0.00018632	0.011024	morphogenesis of an epithelium	ATF1|FOXA1|RARG|NOTCH1|SEMA3A|SIX1|HTT|TTF1|IGF1R|HOXA11|GLI2|GNA13|EPB41L5|IFT52|SOCS3|GJA1|EDNRA|CASP8|PLXNA1|SOX9|HOXA5|JAG2|ACVR1|SPEN|FZD3|WNT7B|NCOA3|FRS2|TSC1|IGF1|BMP7|MIB1|OVOL2|CLK1|ZEB2|GDNF|BCL2|GZF1
16458	0.00021383	0.012478	gene silencing	SMAD2|HDAC5|SMAD1|DNMT1|EIF2C3|CELF1|DNMT3A|SMARCA5|SIRT1|TNRC6C|MOV10|LIN28B|LIN28A|ASZ1|EIF2C1|TNRC6A|TNRC6B
48729	0.0002235	0.012866	tissue morphogenesis	ATF1|FOXA1|ERRFI1|RARG|NOTCH1|SEMA3A|SIX1|HTT|TTF1|IGF1R|HOXA11|GLI2|GNA13|EPB41L5|IFT52|SOCS3|GJA1|EDNRA|CASP8|PLXNA1|SOX9|TGM3|HOXA5|JAG2|ACVR1|SMAD2|SPEN|SMAD1|FZD3|EYA2|WNT7B|NCOA3|FRS2|TSC1|IGF1|BMP7|MIB1|OVOL2|FKBP1A|CLK1|ZEB2|ACTC1|GDNF|PRKAR1A|SNAI1|BCL2|GZF1
18210	0.00022921	0.013019	peptidyl-threonine modification	CLK1|PAK1|SBK1|GALNT3|GALNT2|TNKS|GALNT1|BCL2|MAP3K12
31047	0.00023314	0.013068	gene silencing by RNA	TNRC6C|SMAD2|MOV10|SMAD1|LIN28B|EIF2C3|LIN28A|CELF1|ASZ1|EIF2C1|TNRC6A|TNRC6B
31589	0.00028112	0.015553	cell-substrate adhesion	COL13A1|POP1|ITGB3|ACTN1|RAPH1|TESK2|EPDR1|TSC1|PTPRK|NID1|EPB41L5|BCL2L11|BCL2|PPFIA1|ITGB8|CNTN2|ADAM9|ITGA6|TRPM7|C22ORF28|VAMP3|PPFIA2
7154	0.00030765	0.016803	cell communication	ATF1|FOXA1|TTF1|COMT|HOXA11|RIMS1|GJA1|LEPR|BSN|HOXA5|TMOD2|FRS2|TSC1|CACNB2|SYPL1|SCN8A|MAL|GRIA2|PXK|STXBP1|SLC1A2|ILDR2|STC1|LIN7C|NEUROD1|GRIN2A|SNX1|ATXN1|SNX2|CGA|SNX8|ATG5|FGF21|SNX6|JAG2|SMAD2|EGR3|FZD2|DTNA|HSPA5|BDNF|C20ORF23|QKI|NR4A2|EFNA3|CXCL11|GDNF|SNAPAP|LHX1|NF1|SNAI2|TNFSF9|TNFSF8|ZCCHC2|ROBO2|SCYL3|DOC2A|BNC1|SH3KBP1|SIX1|SNX10|ADRA1D|ECE2|ZCCHC14|GLI2|GRM3|GRM5|SH3PXD2A|ME1|DL…
9790	0.00032314	0.017425	embryonic development	ATF1|RARG|ELL|CELF1|ZFAND5|CHD7|CELF4|SIX1|PRDM1|MLL|SOBP|HOXA11|GLI2|IFT52|GJA1|COL4A3BP|EDNRA|FGF8|CASP8|SIX4|SALL4|PGM3|FLVCR1|PITX1|JUNB|HOXA5|NDEL1|MKL2|ACVR1|PDGFRB|FOXD3|MBNL1|ITGA4|DNMT3A|FRS2|TSC1|NRG2|FOXP4|OVOL2|NCOR2|ZEB2|NR5A2|MSH2|PRKAR1A|RASA1|DMC1|RARB|BIRC6|ROR2|HOXB8|GRN|HLF|NOTCH1|SATB2|HTT|LRP6|GNA13|NEUROD1|EPB41L5|SOCS3|C5|BCL2L11|TTPA|NSD1|RAB23|PLXNA2|FOXG1B|SH2B3|RAI2|JAG…
7507	0.00035721	0.018823	heart development	NRP2|NOTCH1|CHD7|ECE2|HDAC9|CRKL|GLI2|IFT52|GJA1|COL4A3BP|EDNRA|CASP8|SALL4|MYH11|SOX9|TEAD1|SOX4|ATG5|MKL2|ACVR1|SMAD2|SPEN|PBRM1|ITGA4|IRX4|NFATC3|FRS2|TSC1|FOXP4|MIB1|OVOL2|NCOR2|FKBP1A|ACTC1|ID2|NF1|RARB|ALPK3|BCOR
10646	0.00035791	0.018823	regulation of cell communication	ATF1|FOXA1|ERRFI1|POP1|IRS1|CTNND2|ITSN1|SERPINE1|CBLB|IRS2|TTF1|IGF1R|PSMD9|GJA1|RGS2|DPYSL2|LEPR|GRB10|EPHB2|GPR177|RGS6|SOX4|MAP3K5|TBC1D10B|ACVR1|TMOD2|FRS2|TBC1D2B|TSC1|TICAM1|DGKZ|OVOL2|TIAM2|ACAP2|OBSCN|RALGAPB|RFX6|DDIT4|CLIP4|MAL|PHIP|CARD14|PSMD10|PXK|NOTCH1|STXBP1|RASAL2|KALRN|RASGRP3|NEUROD1|SOCS3|GRIN2A|C5|ATXN1|SOCS1|PDCD10|KIAA1804|SOCS6|RALGDS|EVI5|FGF21|SNX6|LYN|BRAP|MLL2|AFAP1L2…
7417	0.00041863	0.021748	central nervous system development	ROBO2|ARF4|BNC1|CHD7|RORA|IRS2|ECE2|TTF1|SLC6A3|IGF1R|GLI2|RPS6KA6|DPYSL2|TIMP3|SOX9|JARID2|EPHB2|PITX1|NDEL1|ANXA3|UNC5C|FRS2|TSC1|PGD|NCOR2|ZEB2|IL1RAPL2|B3GNT5|DCX|RARB|MAL|ROR2|HOXB8|NOTCH1|ADAM22|HTT|CLN8|NPAS2|DRP2|NEUROD1|NHLH2|PNMA1|ERBB4|RAB23|NTF3|PLXNA2|RAD54L|FOXG1B|NKX2-2|JAG2|SMAD1|CA10|BCL11B|HSPA5|GABRA5|WNT7B|WWP1|NR2F2|HOOK3|GNAO1|NR4A2|SBK1|LHX1|BCL2|NF1|CNTN4|LHX8
1701	0.00044959	0.023075	in utero embryonic development	GRN|HLF|NOTCH1|ELL|ZFAND5|CHD7|PRDM1|GLI2|GNA13|EPB41L5|SOCS3|GJA1|COL4A3BP|C5|EDNRA|BCL2L11|TTPA|SALL4|FLVCR1|JUNB|NDEL1|MKL2|ACVR1|PDGFRB|SMAD2|FOXD3|MBNL1|ITGA4|WNT7B|MIB1|OVOL2|NCOR2|CLK1|CSDA|MSH2|MAFG|APBA1|BIRC6
51246	0.0004683	0.023749	regulation of protein metabolic process	ERRFI1|EIF4E3|ITGB3|UBE2D2|EIF4A3|SERPINE1|DOCK7|CBLB|IDE|MLL|IFT52|PSMD9|GJA1|EDNRA|PSMD7|CDC27|TIMP3|JARID2|MAP3K5|PDGFRB|USP44|CIRBP|DIO2|TSC1|CSNK1E|TICAM1|ADRA2A|ZEB2|DNAJC1|UBE2R2|PRKAR1A|PSME3|PELI1|UBE2V2|ADAM9|PHIP|BIRC6|ITGA5|CARD14|RAPGEF4|WIBG|PSMD10|VCP|DNMT1|EIF2C3|EIF5A2|NEDD4L|NOD2|CLN8|UBE2J1|FXR1|FGD4|SOCS3|GRIN2A|PAK1|PSMB5|SOCS1|RAB23|KIAA1804|PPARGC1A|ATG5|MAP3K2|UBE2F|LYN|TI…
15837	0.00059891	0.030016	amine transport	SLC36A1|VAT1|SLC38A1|SLC22A5|SLC44A1|SLC6A15|SLC1A2|HTT|PDZK1|SLC7A11|SLC7A10|CLN8|SAT1|YWHAZ|SLC6A3|SLC6A6|SLC7A6|SLC6A9|ORC2|SLC38A7|APBA1|SLC38A2|SLC38A5
7160	0.00066055	0.03272	cell-matrix adhesion	COL13A1|ITGB3|ACTN1|RAPH1|TESK2|EPDR1|TSC1|PTPRK|NID1|BCL2L11|BCL2|PPFIA1|ITGB8|CNTN2|ADAM9|ITGA6|TRPM7|C22ORF28|PPFIA2
43524	0.00070368	0.034456	negative regulation of neuron apoptosis	ATF1|BDNF|ITSN1|SIX1|HTT|HIPK2|NR4A2|GCLC|MSH2|SIX4|GDNF|RASA1|BCL2|KRAS
32990	0.00071974	0.034531	cell part morphogenesis	RTN4R|ROBO2|NRP2|NOTCH1|ONECUT2|ARL6|STXBP1|SEMA3A|DOCK7|NRXN3|TTF1|KALRN|CELSR3|IGF1R|GLI2|GJA1|COL4A3BP|NTF3|DMD|PCNT|FOXG1B|EPHB2|RAB8A|NDEL1|NTNG1|WWTR1|C5ORF13|BCL11B|BDNF|SIAH1|UNC5C|LIFR|BMP7|POU4F2|CLK1|NR4A2|BCL2|DCX|CNTN2|LPPR4|CNTN4
902	0.00072143	0.034531	cell morphogenesis	ATF1|ROBO2|NRP2|ONECUT2|POP1|DOCK7|TTF1|CELSR3|IGF1R|GLI2|GJA1|COL4A3BP|SOX9|EPHB2|RAB8A|NDEL1|C5ORF13|UNC5C|LIFR|DCX|LPPR4|VAMP3|RTN4R|NOTCH1|ARL6|STXBP1|CABP4|SEMA3A|NRXN3|KALRN|EPB41L5|NTF3|DMD|PCNT|FOXG1B|C22ORF28|NTNG1|WWTR1|BCL11B|BDNF|SIAH1|BMP7|POU4F2|SSH1|NR4A2|BCL6|GDNF|BCL2|CNTN2|CNTN4
6996	0.00073483	0.034782	organelle organization	FOXA1|FHOD3|CCNK|WIPF1|TESK2|ARID4A|YEATS4|ARID4B|NR3C1|TTF1|ESPN|RCBTB1|COL4A3BP|CDC27|L3MBTL|EPC2|RAG2|CCNL1|CPA3|SMARCC2|LIMCH1|COG4|EBF3|TRNT1|CD2AP|EML4|MSH2|WDR82|ZW10|ELMO1|TBPL1|TSPYL4|PFN2|DNMT1|C14ORF106|EPB41|TNKS|STXBP1|KLHL13|SPAST|CALD1|KIF3A|MICAL1|ABL1|TRPM7|MYH11|PPARGC1A|MAP9|ATG5|MARK1|MLL2|MLL3|UBE2I|CBX3|SETD1B|CBX2|EAF1|HPS4|SMARCA5|ARPC5|HOOK3|SSH2|ARHGAP26|SSH1|KLHL20|CLK1…
42127	0.00075487	0.035338	regulation of cell proliferation	IRS1|SERPINE1|RTKN2|CBLB|IRS2|COMT|IGF1R|MTBP|GJA1|EDNRA|FGF8|CHEK1|SOX9|HOXA5|SOX4|PDGFRB|FRS2|LIFR|TSC1|VASH1|TICAM1|OVOL2|CFDP1|PHIP|ROR2|ATF3|IL28RA|DNMT1|NOTCH1|CUL2|EIF5A2|CDCA7|TPO|PDCD10|NACC2|BTLA|FOXG1B|FGF21|JAG2|LYN|MCTS1|SMAD2|MLL2|WWTR1|SMAD1|BCL11B|BDNF|RARRES1|CDC7|NR2F2|IGF1|BMP7|BCL6|LHX1|ID2|MAFG|DLG5|BCL2|NF1|TNFSF9|MDM4|RARG|BNC1|ITGB3|ODZ1|ADK|ODZ3|ADRA1D|PTPRK|MLL|GLI2|ING5…
6865	0.0007693	0.035622	amino acid transport	SLC36A1|SLC38A1|SLC22A5|SLC6A15|SLC1A2|HTT|PDZK1|SLC7A11|SLC7A10|CLN8|SAT1|SLC6A6|SLC7A6|SLC6A9|ORC2|SLC38A7|APBA1|SLC38A2|SLC38A5
30030	0.0007885	0.036057	cell projection organization	ATF1|ROBO2|NRP2|ONECUT2|DOCK7|TTF1|CELSR3|IGF1R|GLI2|GJA1|EPHB2|RAB8A|NDEL1|VAV3|C5ORF13|UNC5C|LIFR|TSC1|CD2AP|VAV2|DCX|CDH13|ITGA6|LPPR4|RTN4R|NOTCH1|ARL6|STXBP1|SEMA3A|NRXN3|KALRN|AK7|FGD4|FGD6|NTF3|DMD|STX2|PCNT|FOXG1B|NTNG1|WWTR1|BCL11B|BDNF|SIAH1|ARHGAP26|BMP7|POU4F2|GNAO1|NR4A2|TTC8|TTC30B|GDNF|NEDD4|BCL2|CNTN2|CNTN4
43687	0.00079562	0.036057	post-translational protein modification	UBE3C|RAB3D|UBE2D2|NRK|TESK2|YEATS4|DCAF5|PTPDC1|IGF1R|PPP1CB|RPS6KA6|COL4A3BP|RPS6KA2|CDC27|CHEK1|EPHB2|SBF1|TGM3|MAP3K5|TRIM23|CPA3|ACVR1|PDGFRB|USP2|FRS2|YOD1|CSNK1E|OBSCN|WDR82|SIK3|UBE2V2|ADAM9|ALPK3|ROR2|ERG|IHPK3|CSNK1G1|VCP|TNKS|STK39|NEDD4L|TWF1|FBXO45|KLHL13|NID1|KALRN|TTBK1|UBE2J1|C5|NUAK1|GRK5|STK35|STK36|ABL1|STK38L|ABL2|TRPM7|KIAA1804|ATG5|MARK1|UBE2F|LYN|SMAD2|SMAD1|UBE2I|SETD1B|ST…
48608	0.00089866	0.040298	reproductive structure development	ROBO2|FOXA1|RARG|NOTCH1|HTRA3|TTF1|FOXO3|IGF1R|GLI2|FGF8|BCL2L11|CAPN5|NRIP1|LEPR|CXORF6|SOX9|CGA|JAG2|DMRT2|NCOA3|FRS2|IGF1|FNDC3A|SIRT1|CSDA|MSH2|DMC1|BCL2|COL9A3|LHX8
381	0.00091646	0.040393	regulation of alternative nuclear mRNA splicing, via spliceosome	MBNL1|RBM15B|CELF3|CELF4|RBM5
30154	0.00091974	0.040393	cell differentiation	ATF1|POP1|WIPF3|GJA1|EDNRA|DPYSL2|SOX9|EPHB2|JUNB|HOXA5|SOX4|ACVR1|MBNL1|C5ORF13|OMG|UNC5C|FRS2|FNDC3A|RUNX2|OVOL2|RUNX1|RFX6|TBPL1|LPPR4|BEX1|COL13A1|STXBP1|KALRN|FXR1|EPB41L5|NHLH2|GRIN2A|SPAST|TSPAN2|FOXG1B|ZBTB7A|PPARGC1A|ATG5|NKX2-2|JAG2|NTNG1|LYN|WWTR1|NUS1|FZD3|FZD2|BCL11B|BCL11A|SIAH1|NR2F2|IGF1|ID2|SFXN1|ROBO2|SUV39H2|NRP2|GLI2|CHL1|NCS1|TIMP2|FLVCR1|NEFM|JARID2|NDEL1|FOXD3|PPHLN1|SIRT1|…
48869	0.00093324	0.040567	cellular developmental process	ATF1|POP1|WIPF3|GJA1|EDNRA|DPYSL2|SOX9|EPHB2|JUNB|HOXA5|SOX4|ACVR1|MBNL1|C5ORF13|OMG|UNC5C|FRS2|FNDC3A|RUNX2|OVOL2|RUNX1|RFX6|TBPL1|LPPR4|BEX1|COL13A1|STXBP1|KALRN|FXR1|EPB41L5|NHLH2|GRIN2A|SPAST|TSPAN2|FOXG1B|ZBTB7A|PPARGC1A|ATG5|NKX2-2|JAG2|NTNG1|LYN|WWTR1|NUS1|FZD3|FZD2|BCL11B|BCL11A|SIAH1|NR2F2|IGF1|ID2|SFXN1|ROBO2|SUV39H2|NRP2|GLI2|CHL1|NCS1|TIMP2|FLVCR1|NEFM|JARID2|RAB8A|NDEL1|FOXD3|PPHLN1|…
48858	0.00094999	0.040878	cell projection morphogenesis	RTN4R|ROBO2|NRP2|NOTCH1|ONECUT2|ARL6|STXBP1|SEMA3A|DOCK7|NRXN3|TTF1|KALRN|CELSR3|IGF1R|GLI2|GJA1|NTF3|DMD|PCNT|FOXG1B|EPHB2|RAB8A|NDEL1|NTNG1|WWTR1|C5ORF13|BCL11B|BDNF|SIAH1|UNC5C|LIFR|BMP7|POU4F2|NR4A2|BCL2|DCX|CNTN2|LPPR4|CNTN4
1655	0.0009704	0.041339	urogenital system development	ATF1|ROBO2|FOXA1|RARG|NOTCH1|SIX1|NID1|IGF1R|HOXA11|GLI2|FGF8|BCL2L11|SOX9|ACVR1|PDGFRB|WWTR1|SMAD1|WNT7B|ARID5B|FRS2|TSC1|IGF1|BMP7|GDNF|LHX1|BCL2|NF1
18242	0.0010199	0.042066	protein amino acid O-linked glycosylation via serine	GALNT3|GALNT2|GALNT1
18243	0.0010199	0.042066	protein amino acid O-linked glycosylation via threonine	GALNT3|GALNT2|GALNT1
60534	0.0010199	0.042066	trachea cartilage development	RARG|WNT7B|HOXA5
18193	0.001027	0.042066	peptidyl-amino acid modification	PADI6|TUSC3|TNKS|RAB3D|EIF5A2|HDAC9|PAK1|PDF|ERBB4|SPOCK3|ABL1|ABL2|EPHB2|JAK1|LYN|PDGFRB|MAP3K1|GALNT3|GALNT2|GALNT1|SIRT1|CLK1|SBK1|P4HA1|P4HA2|CTH|BCL2|MAP3K12|METAP2
32989	0.0011049	0.044827	cellular component morphogenesis	ATF1|ROBO2|NRP2|ONECUT2|POP1|DOCK7|TTF1|CELSR3|IGF1R|GLI2|GJA1|COL4A3BP|SOX9|EPHB2|RAB8A|NDEL1|C5ORF13|UNC5C|LIFR|DCX|TBPL1|LPPR4|VAMP3|RTN4R|NOTCH1|ARL6|STXBP1|CABP4|SEMA3A|NRXN3|KALRN|EPB41L5|NTF3|DMD|MYH11|PCNT|FOXG1B|C22ORF28|NTNG1|WWTR1|BCL11B|BDNF|SIAH1|BMP7|POU4F2|SSH1|CLK1|NR4A2|ACTC1|BCL6|GDNF|BCL2|CNTN2|CNTN4
1944	0.0011391	0.045332	vasculature development	ERRFI1|HLF|NOTCH1|ITGB3|ZFAND5|CHD7|CRKL|GNA13|DLL4|SOCS3|GJA1|EDNRA|CASP8|PDCD10|LEPR|ITGB8|SLC12A6|JUNB|ATG5|MKL2|VAV3|ACVR1|SPEN|TCF7L2|NUS1|ITGA4|WNT7B|ERAP1|NR2F2|IGF1|ADRA2B|QKI|VAV2|MIB1|OVOL2|PTPRB|CEACAM1|LOX|FAP|RASA1|NF1|CDH13|ITGA5|RECK
6355	0.0011417	0.045332	regulation of transcription, DNA-dependent	ATF1|MAML1|IKZF2|BACH1|BACH2|ELK4|L3MBTL|SOX9|JUNB|HOXA5|SOX4|PKNOX2|SMARCC2|ZNF281|RFX2|EBF3|SOX12|HCFC2|OVOL1|RUNX2|OVOL2|RUNX1|NIF3L1|RFX6|PRKAR1A|RFX7|ZSCAN22|RFX5|TBPL1|HOXB8|CLOCK|ATF3|ZSCAN29|ZNF397|PRDM15|BAZ2B|MTDH|SEC14L2|HIVEP1|FOXG1B|ZNF148|ZBTB7A|PPARGC1A|PPARGC1B|NKX2-2|ZNF264|WWTR1|AFAP1L2|ZNF382|BCL11B|EAF1|SMARCA5|NFATC3|NR2F2|IGF1|SNF8|ZNF35|TRERF1|MLLT10|ID2|SNAI2|ZNF133|RARG|C…
10608	0.0011493	0.045332	posttranscriptional regulation of gene expression	ATF1|EIF2C3|EIF4E3|DHX9|CELF1|EIF4A3|EIF5A2|NAPG|ZFP36L2|FXR1|EPB41L5|SYNCRIP|CALCR|PPARGC1A|SOX4|SMAD2|SMAD1|TIA1|USP2|HPS4|CIRBP|DIO2|SAMD4A|TSC1|A1CF|QKI|TNRC6C|MOV10|DNAJC1|LIN28B|LIN28A|GDNF|BCL2|MDM4|LSM14B|EIF2C1|CPEB2|TNRC6A|TNRC6B|WIBG
48598	0.0011862	0.046359	embryonic morphogenesis	ATF1|RARG|CHD7|SIX1|SOBP|HOXA11|GLI2|IFT52|GJA1|FGF8|CASP8|SIX4|SALL4|FLVCR1|PITX1|HOXA5|ACVR1|MBNL1|ITGA4|FRS2|TSC1|FOXP4|OVOL2|ZEB2|PRKAR1A|DMC1|RARB|ROR2|HOXB8|NOTCH1|SATB2|HTT|LRP6|NEUROD1|EPB41L5|SOCS3|NSD1|RAB23|FOXG1B|JAG2|SMAD2|TCF7L2|SMAD1|FZD3|EYA2|WNT7B|BMP7|MIB1|CLK1|GDNF|LHX1|KIAA1715
Cellular component
GO-ID	p-value	corr p-value	Description	Genes in test set
5623	6.8968e-15	4.2829e-12	cell	ATF1|TDRKH|SLC4A1AP|CHIC1|OSGEPL1|POP1|ITSN1|ZNF291|TESK2|TMEM97|ALKBH3|PSMD9|PSMD7|DPYSL2|PPP4R4|RAVER2|FAM110B|BBX|PKNOX2|STARD3|SAP30BP|C5ORF13|ZNF281|RFX2|UNC5C|FRS2|UNC5D|PDZK1|EML1|CD2AP|EML4|MYL6|MTHFD1|RFX6|PRKAR1A|RFX7|MYL1|PSME3|KIAA0247|DDIT4|RFX5|TBPL1|CLOCK|ATF3|IHPK3|MTMR1|COL13A1|PADI6|MRPL18|CDCA7|KIAA0284|COPS7B|BAZ2B|SLC5A3|EPB41L5|GRIN2A|C5|HSPH1|ZBTB7A|PPARGC1A|PPARGC1B|ATG5|J…
44464	1.6651e-14	5.1702e-12	cell part	ATF1|TDRKH|SLC4A1AP|CHIC1|OSGEPL1|POP1|ITSN1|ZNF291|TESK2|TMEM97|ALKBH3|PSMD9|PSMD7|DPYSL2|PPP4R4|RAVER2|FAM110B|BBX|PKNOX2|STARD3|SAP30BP|C5ORF13|ZNF281|RFX2|UNC5C|FRS2|UNC5D|PDZK1|EML1|CD2AP|EML4|MYL6|MTHFD1|RFX6|PRKAR1A|RFX7|MYL1|PSME3|KIAA0247|DDIT4|RFX5|TBPL1|CLOCK|ATF3|IHPK3|MTMR1|COL13A1|PADI6|MRPL18|CDCA7|KIAA0284|COPS7B|BAZ2B|SLC5A3|EPB41L5|GRIN2A|C5|HSPH1|ZBTB7A|PPARGC1A|PPARGC1B|ATG5|J…
5622	2.3744e-12	4.915e-10	intracellular	ATF1|TDRKH|SLC4A1AP|CHIC1|OSGEPL1|POP1|ITSN1|ZNF291|TESK2|TMEM97|ALKBH3|PSMD9|PSMD7|DPYSL2|PPP4R4|RAVER2|FAM110B|BBX|PKNOX2|STARD3|SAP30BP|C5ORF13|ZNF281|RFX2|FRS2|PDZK1|EML1|CD2AP|EML4|MYL6|MTHFD1|RFX6|PRKAR1A|RFX7|MYL1|PSME3|DDIT4|RFX5|TBPL1|CLOCK|ATF3|IHPK3|PADI6|MRPL18|CDCA7|KIAA0284|COPS7B|BAZ2B|EPB41L5|GRIN2A|HSPH1|ZBTB7A|PPARGC1A|PPARGC1B|ATG5|JAG2|B3GALNT2|LYN|EDEM3|MCTS1|ZNF264|FUCA1|ERL…
44424	1.1144e-10	1.7302e-08	intracellular part	ATF1|TDRKH|SLC4A1AP|CHIC1|OSGEPL1|POP1|ITSN1|ZNF291|TESK2|TMEM97|ALKBH3|PSMD9|PSMD7|DPYSL2|PPP4R4|RAVER2|FAM110B|BBX|PKNOX2|STARD3|SAP30BP|C5ORF13|ZNF281|RFX2|FRS2|PDZK1|EML1|CD2AP|EML4|MYL6|MTHFD1|RFX6|PRKAR1A|RFX7|MYL1|PSME3|DDIT4|RFX5|TBPL1|CLOCK|ATF3|IHPK3|PADI6|MRPL18|CDCA7|KIAA0284|COPS7B|BAZ2B|EPB41L5|GRIN2A|HSPH1|ZBTB7A|PPARGC1A|PPARGC1B|ATG5|JAG2|B3GALNT2|LYN|EDEM3|MCTS1|ZNF264|FUCA1|ERL…
43226	8.021e-08	9.9621e-06	organelle	ATF1|TDRKH|SLC4A1AP|CHIC1|OSGEPL1|POP1|ITSN1|ZNF291|TESK2|TMEM97|ALKBH3|PSMD9|DPYSL2|RAVER2|FAM110B|BBX|PKNOX2|STARD3|SAP30BP|C5ORF13|ZNF281|RFX2|FRS2|PDZK1|EML1|CD2AP|EML4|MYL6|MTHFD1|RFX6|RFX7|MYL1|PSME3|RFX5|TBPL1|CLOCK|ATF3|IHPK3|PADI6|MRPL18|CDCA7|KIAA0284|COPS7B|BAZ2B|EPB41L5|GRIN2A|ZBTB7A|PPARGC1A|PPARGC1B|ATG5|B3GALNT2|LYN|EDEM3|ZNF264|FUCA1|ERLIN1|NR2F2|SNF8|ZNF35|BTBD10|C20ORF23|MLLT10|…
43229	9.7794e-08	1.0122e-05	intracellular organelle	ATF1|TDRKH|SLC4A1AP|CHIC1|OSGEPL1|POP1|ITSN1|ZNF291|TESK2|TMEM97|ALKBH3|PSMD9|DPYSL2|RAVER2|FAM110B|BBX|PKNOX2|STARD3|SAP30BP|C5ORF13|ZNF281|RFX2|FRS2|PDZK1|EML1|CD2AP|EML4|MYL6|MTHFD1|RFX6|RFX7|MYL1|PSME3|RFX5|TBPL1|CLOCK|ATF3|IHPK3|PADI6|MRPL18|CDCA7|KIAA0284|COPS7B|BAZ2B|EPB41L5|GRIN2A|ZBTB7A|PPARGC1A|PPARGC1B|ATG5|B3GALNT2|LYN|EDEM3|ZNF264|FUCA1|ERLIN1|NR2F2|SNF8|ZNF35|BTBD10|C20ORF23|MLLT10|…
5634	1.7076e-07	1.5149e-05	nucleus	ATF1|SLC4A1AP|POP1|MAML1|ZNF291|TESK2|TMEM97|BACH1|BACH2|ALKBH3|ELK4|PSMD9|RAVER2|L3MBTL|BBX|DIP2B|DIP2C|JUNB|HOXA5|PKNOX2|SAP30BP|MBNL1|C5ORF13|MBNL2|ZNF281|REV1|RFX2|SOX13|PDZK1|SOX12|HCFC2|RFX6|WDR82|RFX7|ZSCAN22|PSME3|RFX5|TBPL1|HOXB8|CLOCK|ATF3|TSPYL4|IHPK3|ZSCAN29|ZNF397|PADI6|CDCA7|PRDM15|COPS7B|BAZ2B|MTDH|NTHL1|NRBF2|ZNF148|ZBTB7A|PPARGC1A|PPARGC1B|NKX2-2|LYN|ZNF264|ZNF382|SETD1B|NFATC3|I…
5737	2.2394e-06	0.00017383	cytoplasm	TDRKH|SLC4A1AP|CHIC1|OSGEPL1|POP1|ITSN1|ZNF291|TESK2|TMEM97|ALKBH3|DPYSL2|PPP4R4|RAVER2|FAM110B|PKNOX2|STARD3|C5ORF13|FRS2|PDZK1|EML1|CD2AP|EML4|MTHFD1|PRKAR1A|MYL1|PSME3|DDIT4|TBPL1|CLOCK|IHPK3|PADI6|MRPL18|KIAA0284|COPS7B|EPB41L5|HSPH1|PPARGC1A|ATG5|JAG2|B3GALNT2|LYN|EDEM3|MCTS1|FUCA1|ERLIN1|SNF8|MOV10|MLLT10|SFXN4|SFXN1|RNF220|ARF4|PIGX|JPH4|EEA1|JAK1|ELOVL5|LRRC49|RRAS2|SIRT1|MED28|C12ORF48|C…
43227	5.3061e-06	0.00035694	membrane-bounded organelle	ATF1|TDRKH|SLC4A1AP|CHIC1|OSGEPL1|POP1|ITSN1|ZNF291|TESK2|TMEM97|ALKBH3|PSMD9|DPYSL2|RAVER2|FAM110B|BBX|PKNOX2|STARD3|SAP30BP|C5ORF13|ZNF281|RFX2|FRS2|PDZK1|CD2AP|MTHFD1|RFX6|RFX7|PSME3|RFX5|TBPL1|CLOCK|ATF3|IHPK3|PADI6|MRPL18|CDCA7|COPS7B|BAZ2B|ZBTB7A|PPARGC1A|PPARGC1B|ATG5|B3GALNT2|LYN|EDEM3|ZNF264|FUCA1|ERLIN1|NR2F2|SNF8|ZNF35|BTBD10|MLLT10|SFXN4|SFXN1|ARF4|PIGX|MECP2|JPH4|EEA1|JAK1|ELOVL5|TEX…
43231	5.7478e-06	0.00035694	intracellular membrane-bounded organelle	ATF1|TDRKH|SLC4A1AP|CHIC1|OSGEPL1|POP1|ITSN1|ZNF291|TESK2|TMEM97|ALKBH3|PSMD9|DPYSL2|RAVER2|FAM110B|BBX|PKNOX2|STARD3|SAP30BP|C5ORF13|ZNF281|RFX2|FRS2|PDZK1|CD2AP|MTHFD1|RFX6|RFX7|PSME3|RFX5|TBPL1|CLOCK|ATF3|IHPK3|PADI6|MRPL18|CDCA7|COPS7B|BAZ2B|ZBTB7A|PPARGC1A|PPARGC1B|ATG5|B3GALNT2|LYN|EDEM3|ZNF264|FUCA1|ERLIN1|NR2F2|SNF8|ZNF35|BTBD10|MLLT10|SFXN4|SFXN1|ARF4|PIGX|MECP2|JPH4|EEA1|JAK1|ELOVL5|TEX…
45202	0.00012262	0.0064925	synapse	GABRB1|DOC2A|SH3KBP1|ITSN1|PIK3CD|PPP1R9A|GRM3|RIMS1|TRIM9|NCS1|PSD3|DLGAP1|NEFM|BSN|ERC2|DLGAP2|DLGAP4|MAGI2|SYNGR3|SYN2|YWHAZ|SEPT3|ENAH|SYPL1|PRKAR1A|VAMP3|GRIA2|FAM79A|CABP4|SLC1A2|FBXO45|CACNA1C|LIN7C|ZNRF1|GRIN2A|CAMK2N1|CALD1|ERBB4|STXBP5|DMD|LGI1|DTNA|MAGEE1|DTNB|HOMER2|GABRA5|SIAH1|CADPS|SAMD4A|LRFN2|DLG2|SNAPAP|DMXL2|RIMBP2|CNTN2|APBA1|SNTB2|PICALM
44451	0.00012546	0.0064925	nucleoplasm part	ATF1|RARG|DDX46|ELL|PHF20|MAML1|EIF4A3|SIX1|ARID4A|YEATS4|TTF1|MLL|HOXA11|PPP1CB|PNN|ING5|HNRPM|XPO1|ZMYM2|TOPBP1|JARID2|CCNL1|BRD1|EED|TEX10|PRPF40A|SIRT1|SUPT3H|SAP30|NCOR2|TFDP1|WDR82|THRAP6|CLOCK|MCM2|HDAC5|HLF|YTHDC1|SATB2|CREM|HDAC8|HDAC9|NPAS2|MTA1|NACC2|TAF1A|NRIP1|E2F3|TBL1X|PPARGC1A|E2F7|PPARGC1B|SMAD2|MLL2|TCF7L2|WWTR1|SMAD1|UBE2I|CPSF6|NFYB|TAF13|SETD1B|MGA|PYHIN1|EAF1|INTS2|GTF2H1|SN…
932	0.00024647	0.011774	cytoplasmic mRNA processing body	MOV10|EIF2C3|LIN28A|RKHD3|EIF2C1|TNRC6A|DCP2|EDC3|TNRC6B
31982	0.00052558	0.023313	vesicle	CHIC1|DGKD|DOC2A|ATP8A1|WIPF1|SH3KBP1|ITGB3|RAB3D|ITSN1|CLTC|AP4E1|AP2A1|ECE2|TRIM9|HERC3|GJA1|NCS1|ANXA7|AP3S1|ERMAP|GPR177|SCYL2|CPA3|PLA2G4D|ANXA3|SLC30A4|AP1B1|FNDC3A|SYNGR3|SYN2|ZDHHC17|YWHAZ|CD2AP|EPN2|SYPL1|SCN8A|RAB38|RAB7A|VAMP3|CAMK2B|GRIA2|BECN1|SEC23A|CAMK2D|NOTCH1|FAM79A|STXBP1|WAS|HTT|NOD2|THBS2|NCALD|LRP6|GNA13|ZNRF1|PAK1|CALCR|NEU1|NTF3|STX6|STXBP5|MYH11|STX2|RFFL|LDLR|SEC23B|VAT1…
16023	0.0006148	0.024422	cytoplasmic membrane-bounded vesicle	CHIC1|DGKD|DOC2A|ATP8A1|WIPF1|SH3KBP1|ITGB3|RAB3D|ITSN1|CLTC|AP4E1|AP2A1|ECE2|TRIM9|HERC3|GJA1|NCS1|AP3S1|GPR177|SCYL2|CPA3|PLA2G4D|ANXA3|SLC30A4|AP1B1|FNDC3A|SYNGR3|SYN2|ZDHHC17|YWHAZ|CD2AP|EPN2|SYPL1|SCN8A|RAB38|RAB7A|VAMP3|CAMK2B|GRIA2|BECN1|SEC23A|CAMK2D|NOTCH1|FAM79A|STXBP1|HTT|THBS2|NCALD|GNA13|ZNRF1|PAK1|CALCR|NEU1|NTF3|STX6|STXBP5|MYH11|STX2|RFFL|LDLR|SEC23B|VAT1|GALNT7|SPAG9|SMAD1|SEC24A…
31988	0.00062924	0.024422	membrane-bounded vesicle	CHIC1|DGKD|DOC2A|ATP8A1|WIPF1|SH3KBP1|ITGB3|RAB3D|ITSN1|CLTC|AP4E1|AP2A1|ECE2|TRIM9|HERC3|GJA1|NCS1|AP3S1|GPR177|SCYL2|CPA3|PLA2G4D|ANXA3|SLC30A4|AP1B1|FNDC3A|SYNGR3|SYN2|ZDHHC17|YWHAZ|CD2AP|EPN2|SYPL1|SCN8A|RAB38|RAB7A|VAMP3|CAMK2B|GRIA2|BECN1|SEC23A|CAMK2D|NOTCH1|FAM79A|STXBP1|WAS|HTT|THBS2|NCALD|GNA13|ZNRF1|PAK1|CALCR|NEU1|NTF3|STX6|STXBP5|MYH11|STX2|RFFL|LDLR|SEC23B|VAT1|GALNT7|SPAG9|SMAD1|SE…
31410	0.0010656	0.038111	cytoplasmic vesicle	CHIC1|DGKD|DOC2A|ATP8A1|WIPF1|SH3KBP1|ITGB3|RAB3D|ITSN1|CLTC|AP4E1|AP2A1|ECE2|TRIM9|HERC3|GJA1|NCS1|AP3S1|ERMAP|GPR177|SCYL2|CPA3|PLA2G4D|ANXA3|SLC30A4|AP1B1|FNDC3A|SYNGR3|SYN2|ZDHHC17|YWHAZ|CD2AP|EPN2|SYPL1|SCN8A|RAB38|RAB7A|VAMP3|CAMK2B|GRIA2|BECN1|SEC23A|CAMK2D|NOTCH1|FAM79A|STXBP1|HTT|THBS2|NCALD|LRP6|GNA13|ZNRF1|PAK1|CALCR|NEU1|NTF3|STX6|STXBP5|MYH11|STX2|RFFL|LDLR|SEC23B|VAT1|GALNT7|SPAG9|S…
12506	0.0011047	0.038111	vesicle membrane	CAMK2B|GRIA2|SEC23A|CAMK2D|DOC2A|ATP8A1|SH3KBP1|ITGB3|CLTC|AP4E1|WAS|AP2A1|ECE2|NCALD|ZNRF1|GJA1|STXBP5|AP3S1|LDLR|SEC23B|GPR177|VAT1|SEC24A|PLA2G4D|ANXA3|CADPS|AP1B1|RAB27B|MARCH8|FNDC3A|ZDHHC17|EPN2|MARCH3|SEC23IP|NECAP1|SYPL1|SNAPAP|DMXL2|SNTB2
19717	0.0012878	0.042089	synaptosome	DOC2A|SH3KBP1|ITSN1|MAGI2|SAMD4A|LIN7C|PPP1R9A|SLC6A3|GNAO1|DRP2|GRIN2A|SNAPAP|CAMK2N1|DPYSL2|ACP2|ITGA5|BSN|ERC2|VAMP3
30659	0.001514	0.047009	cytoplasmic vesicle membrane	CAMK2B|GRIA2|SEC23A|CAMK2D|DOC2A|ATP8A1|SH3KBP1|ITGB3|CLTC|AP4E1|AP2A1|ECE2|NCALD|ZNRF1|GJA1|STXBP5|AP3S1|LDLR|SEC23B|GPR177|VAT1|SEC24A|PLA2G4D|ANXA3|CADPS|AP1B1|RAB27B|MARCH8|ZDHHC17|EPN2|MARCH3|SEC23IP|NECAP1|SYPL1|SNAPAP|DMXL2|SNTB2
Molecular function
GO-ID	p-value	corr p-value	Description	Genes in test set
5488	1.857e-13	2.3435e-10	binding	ATF1|TDRKH|SLC4A1AP|OSGEPL1|POP1|ITSN1|ZNF291|TESK2|TMEM97|C19ORF50|ALKBH3|PSMD9|ZFYVE26|PSMD7|DPYSL2|PPP4R4|RAVER2|BBX|PKNOX2|STARD3|SAP30BP|C5ORF13|ZNF281|RFX2|UNC5C|FRS2|UNC5D|PDZK1|EML1|CD2AP|EML4|MYL6|MTHFD1|RFX6|PRKAR1A|RFX7|MYL1|PSME3|RFX5|TBPL1|CLOCK|ATF3|IHPK3|COL13A1|PADI6|BAZ2B|EPB41L5|ADAMTS14|GRIN2A|C5|LARP1|HSPH1|ZBTB7A|PPARGC1A|PPARGC1B|ATG5|JAG2|LYN|EDEM3|MCTS1|ZNF264|FUCA1|ERLIN1…
5515	5.2979e-12	3.343e-09	protein binding	ATF1|SLC4A1AP|POP1|ITSN1|TMEM97|C19ORF50|PSMD9|PSMD7|DPYSL2|PPP4R4|RAVER2|PKNOX2|SAP30BP|C5ORF13|ZNF281|UNC5C|FRS2|UNC5D|PDZK1|EML1|CD2AP|EML4|MTHFD1|RFX6|PRKAR1A|PSME3|RFX5|TBPL1|CLOCK|ATF3|COL13A1|BAZ2B|EPB41L5|GRIN2A|C5|LARP1|ZBTB7A|PPARGC1A|PPARGC1B|ATG5|JAG2|LYN|ERLIN1|C20ORF24|NR2F2|SNF8|BTBD10|C20ORF23|VANGL1|MOV10|MLLT10|SFXN1|RNF220|ARF4|GPR26|LRRC3|SNX10|IL18BP|MECP2|EEA1|DLGAP1|NEFM|CS…
30528	1.6741e-07	7.0423e-05	transcription regulator activity	ATF1|MAML1|IKZF2|BACH1|BACH2|ELK4|PSMD9|L3MBTL|SOX9|JUNB|HOXA5|SOX4|PKNOX2|SMARCC2|ZNF281|RFX2|SOX13|EBF3|SOX12|HCFC2|RUNX2|RUNX1|RFX6|ZSCAN22|RFX5|TBPL1|ZNF711|HOXB8|CLOCK|ATF3|ZSCAN29|ZNF397|BAZ2B|SEC14L2|NHLH2|HIVEP1|FOXG1B|ZNF148|ZBTB7A|PPARGC1A|PPARGC1B|NKX2-2|WWTR1|EGR3|ZNF382|BCL11A|SIAH2|EAF1|SMARCA5|NFATC3|NR2F2|SNF8|NMI|ZNF35|ELL2|TRERF1|MLLT10|ID2|CDK12|ZNF133|RARG|CSRNP3|GMEB2|ELL|HNF…
3702	3.9971e-05	0.008531	RNA polymerase II transcription factor activity	ATF1|NFAT5|GMEB2|HLF|ONECUT2|CBFB|TCF7|TTF1|MLL|NEUROD1|TAF1A|SOX9|ZNF148|PPARGC1A|JUNB|PPARGC1B|TCF7L2|SMAD1|KLF13|TAF13|ZNF281|SMARCA5|GTF2H1|NR2F2|SNF8|SOX12|HCFC2|ELL2|TRERF1|MEIS2|USF1|SUPT3H|RUNX2|CSDA|MAF|NR5A2|IRF4|SP4|LHX1|LCOR|TBPL1|THRAP6|CDK12|LCORL
46872	4.481e-05	0.008531	metal ion binding	OSGEPL1|ITSN1|ZNF291|TESK2|ALKBH3|ZFYVE26|L3MBTL|JUNB|MBNL1|MBNL2|ZNF281|REV1|EML1|MYL6|MYL1|ZSCAN22|RNF122|ZSCAN29|ZNF397|PADI6|PRDM15|BAZ2B|ADAMTS14|GRIN2A|PPP3R1|NTHL1|ZNF148|ZBTB7A|S100A10|JAG2|EDEM3|BRAP|ZNF264|ZNF382|CDC7|NR2F2|ZNF35|MEX3D|PHC3|MEX3C|TADA2B|MLLT10|CYLD|SNAI1|SNAI2|RNF220|ZNF133|RARG|GMEB2|PHF20|ADK|ADO|MMP21|PIGX|GLI2|EEA1|RNF157|TRIM9|ING5|ZNF280B|TIMP2|TIMP3|ANXA7|BRD1|AN…
43169	4.6087e-05	0.008531	cation binding	OSGEPL1|ITSN1|ZNF291|TESK2|ALKBH3|ZFYVE26|L3MBTL|JUNB|MBNL1|MBNL2|ZNF281|REV1|EML1|MYL6|MYL1|ZSCAN22|RNF122|ZSCAN29|ZNF397|PADI6|PRDM15|BAZ2B|ADAMTS14|GRIN2A|PPP3R1|NTHL1|ZNF148|ZBTB7A|S100A10|JAG2|EDEM3|BRAP|ZNF264|ZNF382|CHKA|CDC7|NR2F2|ZNF35|MEX3D|PHC3|MEX3C|TADA2B|MLLT10|CYLD|SNAI1|SNAI2|RNF220|ZNF133|RARG|GMEB2|PHF20|ADK|ADO|MMP21|PIGX|GLI2|EEA1|RNF157|TRIM9|ING5|ZNF280B|TIMP2|TIMP3|ANXA7|BR…
3700	4.8132e-05	0.008531	transcription factor activity	ATF1|FOXA1|NRK|ARID4A|RORA|YEATS4|PRDM1|NR3C1|TTF1|BACH1|BACH2|NR3C2|HOXA11|ELK4|L3MBTL|SOX9|PITX1|JUNB|HOXA5|SOX4|PKNOX2|ZNF281|SOX13|FOXP4|RUNX2|RUNX1|MAF|ZSCAN22|RFX5|ROR2|ERG|HOXB8|CLOCK|ATF3|ZSCAN29|ZNF397|NOTCH1|CBFB|CREM|FOXO3|NPAS2|ZFP36L2|NEUROD1|FOXG1B|ZNF148|NKX2-2|SMAD2|MLL2|SMAD1|EGR3|NFATC3|ESRRG|NR2F2|ZNF35|TRERF1|NR4A2|MLLT10|ALS2CR8|BCL6|SP4|LHX1|MAFG|TAF4B|LHX8|ZNF133|RARG|CSRNP…
43167	5.9861e-05	0.008531	ion binding	OSGEPL1|ITSN1|ZNF291|TESK2|ALKBH3|ZFYVE26|L3MBTL|JUNB|MBNL1|MBNL2|ZNF281|REV1|EML1|MYL6|MYL1|ZSCAN22|RNF122|ZSCAN29|ZNF397|PADI6|PRDM15|BAZ2B|ADAMTS14|GRIN2A|PPP3R1|NTHL1|ZNF148|ZBTB7A|S100A10|JAG2|EDEM3|BRAP|ZNF264|ZNF382|CHKA|CDC7|NR2F2|ZNF35|MEX3D|PHC3|MEX3C|TADA2B|MLLT10|CYLD|SNAI1|SNAI2|RNF220|ZNF133|RARG|GMEB2|PHF20|ADK|ADO|MMP21|PIGX|GLI2|EEA1|RNF157|TRIM9|ING5|ZNF280B|TIMP2|TIMP3|ANXA7|BR…
166	6.0839e-05	0.008531	nucleotide binding	PI4K2B|EIF4A3|TESK2|CBLB|BACH1|RPS6KA6|RPS6KA2|RAVER2|CHEK1|PIP4K2A|PIP4K2B|KIF21B|EPHB2|CCNL1|TRIM23|ARL10|ACVR1|ENTPD1|ARL15|CIRBP|CSNK1E|RUNX2|RUNX1|DHX40|MTHFD1|PRKAR1A|RRAGB|SIK3|SUCLG2|ALPK3|IHPK3|SLC22A5|RRAD|DHX9|KALRN|TTBK1|UBE2J1|DHX30|ACTR3C|NUAK1|HSPH1|SPAST|SPATA5L1|DHX36|STK38L|TRPM7|KIAA1804|RBM12|PPARGC1A|N4BP2|PPARGC1B|LYN|CHKA|SETD1B|EAF1|SMARCA5|MYO5A|RAB39B|RAB27B|CDC7|NMI|C20…
3682	0.00016661	0.021026	chromatin binding	SUV39H2|NOTCH1|CHD9|SATB2|CHD7|SIX1|CHD5|ARID4A|ARID4B|TTF1|MLL|CHD1|GLI2|PAK1|BAHD1|NSD1|L3MBTL|RAD54L|RAG2|JARID2|SMAD2|PBRM1|SMARCC2|CBX3|CBX2|NCOA3|DNMT3A|SMARCA5|NFATC3|POU4F2|NCOR2|BCL6|GEMC1
5275	0.00023739	0.02629	amine transmembrane transporter activity	SLC36A1|VAT1|SLC38A1|SLC22A5|SLC44A1|SLC6A15|SLC1A2|HTT|SLC7A11|SLC7A10|SAT1|SLC6A3|SLC6A6|SLC7A6|SLC6A9|ORC2|SLC38A2|SLC38A5
35091	0.00024998	0.02629	phosphoinositide binding	PXK|EPB41|ARAP2|SNX10|SNX33|SNX30|C20ORF23|ZCCHC14|EEA1|SNX29|SNX18|SNX1|SNX2|SNX27|SNX16|SH3PXD2A|APBA1|HS1BP3|RAG2|SNX8|ZCCHC2|SNX6|PICALM|PFN2
8134	0.00028497	0.027664	transcription factor binding	RARG|MAML1|MYSM1|MECP2|ELK4|PSMD9|DIP2B|DIP2C|YAF2|JUNB|MKL2|KLF12|SMARCC2|GPX3|NCOA3|PAWR|HCFC2|SIRT1|YWHAZ|SUPT3H|SAP30|RUNX1|NCOR2|NIF3L1|TFDP1|IRF4|LCOR|TBPL1|MAL|THRAP6|ATF3|PSMD10|HDAC5|DNMT1|SMARCD2|HLF|USP16|CBFB|CREM|HTT|PRICKLE1|HDAC8|HDAC9|MTDH|NEUROD1|MNT|PAK1|STK36|NSD1|NRIP1|TBL1X|PPARGC1A|PPARGC1B|NKX2-2|SMAD2|SPEN|TCF7L2|WWTR1|UBE2I|BCL11A|SIAH2|EAF1|NR2F2|SNF8|NMI|TRERF1|MEIS2|US…
4222	0.00046635	0.040762	metalloendopeptidase activity	LMLN|OSGEPL1|ADAM22|ADAM11|ECE2|OMA1|IDE|MMP21|ADAM19|ADAMTS5|ADAMTS14|ADAMTS3|FAP|ADAM12|TLL2|PMPCB|ADAM9|RCE1|ADAM7|ADAMTS9|ADAMTS6|MBTPS2
16564	0.0004845	0.040762	transcription repressor activity	ARID4A|MECP2|TRPS1|L3MBTL|JARID2|YAF2|JUNB|KLF12|EED|ZNF281|PAWR|ARID5B|FOXP4|SIRT1|SAP30|NCOR2|ZNF238|ATF3|HDAC5|DNMT1|SATB1|HTT|HDAC9|MNT|ATXN1|TBX22|NSD1|NACC2|NRIP1|HIVEP1|TBL1X|FOXG1B|ZNF148|ZBTB7A|E2F7|SPEN|TCF7L2|WWTR1|UBE2I|ZNF382|CBX3|BCL11A|CBX2|SIAH2|NR2F2|MEIS2|HIPK2|CSDA|FABP4|BCL6|ID2|RLIM|BCOR
